# Supplementary material for: ﻿Two new species of Acanthobothrium Blanchard, 1848 (Cestoda, Onchoproteocephalidea) from Urobatisjamaicensis (Cuvier, 1816) (Elasmobranchii, Batoidea, Myliobatiformes) of the Mexican Caribbean
Source: Zookeys. 2023 Jul 13;1169:175–201. doi: 10.3897/zookeys.1169.101968 (PMC10848858; doi:10.3897/zookeys.1169.101968)
Supplement: XML Treatment for Acanthobothrium [file zookeys.1169.101968-treatment1.xml]

<!DOCTYPE tp:taxon-treatment
  PUBLIC "-//TaxonX//DTD Taxonomic Treatment Publishing DTD v0 20100105//EN" "tax-treatment-NSO.dtd">
<tp:taxon-treatment xmlns:tp="http://www.plazi.org/taxpub"><tp:treatment-meta><kwd-group><label>Taxon classification</label><kwd>
                <named-content content-type="kingdom">Animalia</named-content>
              </kwd><kwd>
                <named-content content-type="order">Onchoproteocephalidea</named-content>
              </kwd><kwd>
                <named-content content-type="family">Onchobothriidae</named-content>
              </kwd></kwd-group><mixed-citation publication-type="journal"><person-group><name><surname>Rodríguez-Ibarra</surname><given-names>Erick</given-names></name><name><surname>Violante-González</surname><given-names>Juan</given-names></name><name><surname>Monks</surname><given-names>Scott</given-names></name></person-group><article-title>﻿Two new species of <italic><tp:taxon-name><tp:taxon-name-part taxon-name-part-type="genus" reg="Acanthobothrium">Acanthobothrium</tp:taxon-name-part></tp:taxon-name></italic> Blanchard, 1848 (<tp:taxon-name><tp:taxon-name-part taxon-name-part-type="class">Cestoda</tp:taxon-name-part></tp:taxon-name>, <tp:taxon-name><tp:taxon-name-part taxon-name-part-type="order">Onchoproteocephalidea</tp:taxon-name-part></tp:taxon-name>) from <italic><tp:taxon-name><tp:taxon-name-part taxon-name-part-type="genus" reg="Urobatis">Urobatis</tp:taxon-name-part><tp:taxon-name-part taxon-name-part-type="species" reg="jamaicensis">jamaicensis</tp:taxon-name-part></tp:taxon-name></italic> (Cuvier, 1816) (<tp:taxon-name><tp:taxon-name-part taxon-name-part-type="subclass">Elasmobranchii</tp:taxon-name-part></tp:taxon-name>, <tp:taxon-name><tp:taxon-name-part taxon-name-part-type="order">Batoidea</tp:taxon-name-part></tp:taxon-name>, <tp:taxon-name><tp:taxon-name-part taxon-name-part-type="order">Myliobatiformes</tp:taxon-name-part></tp:taxon-name>) of the Mexican Caribbean</article-title><source>Zookeys</source><day>13</day><month>07</month><year>2023</year><volume>1169</volume><fpage>175</fpage><lpage>201</lpage><pub-id pub-id-type="doi">10.3897/zookeys.1169.101968</pub-id></mixed-citation></tp:treatment-meta><tp:nomenclature><label>﻿Genus</label><tp:taxon-name>
              <object-id xmlns:xlink="http://www.w3.org/1999/xlink" content-type="arpha" xlink:type="simple">F509E24A-6ED3-5DAB-90F3-34347BDADF6E</object-id>
              <tp:taxon-name-part taxon-name-part-type="genus" reg="Acanthobothrium">Acanthobothrium</tp:taxon-name-part>
            </tp:taxon-name><tp:taxon-authority>Blanchard, 1848</tp:taxon-authority></tp:nomenclature><tp:treatment-sec sec-type="type species" id="SECID0EDTAI"><title>Type species.</title><p><italic><tp:taxon-name><tp:taxon-name-part taxon-name-part-type="genus" reg="Acanthobothrium">Acanthobothrium</tp:taxon-name-part><tp:taxon-name-part taxon-name-part-type="species" reg="coronatum">coronatum</tp:taxon-name-part></tp:taxon-name></italic> (Rudolphi, 1819) Blanchard, 1848</p></tp:treatment-sec></tp:taxon-treatment>
