# Supplementary material for: ﻿Two new species of Acanthobothrium Blanchard, 1848 (Cestoda, Onchoproteocephalidea) from Urobatisjamaicensis (Cuvier, 1816) (Elasmobranchii, Batoidea, Myliobatiformes) of the Mexican Caribbean
Source: Zookeys. 2023 Jul 13;1169:175–201. doi: 10.3897/zookeys.1169.101968 (PMC10848858; doi:10.3897/zookeys.1169.101968)
Supplement: XML Treatment for Acanthobothrium pulidofloresae [file zookeys.1169.101968-treatment2.xml]

<!DOCTYPE tp:taxon-treatment
  PUBLIC "-//TaxonX//DTD Taxonomic Treatment Publishing DTD v0 20100105//EN" "tax-treatment-NSO.dtd">
<tp:taxon-treatment xmlns:tp="http://www.plazi.org/taxpub"><tp:treatment-meta><kwd-group><label>Taxon classification</label><kwd>
                <named-content content-type="kingdom">Animalia</named-content>
              </kwd><kwd>
                <named-content content-type="order">Onchoproteocephalidea</named-content>
              </kwd><kwd>
                <named-content content-type="family">Onchobothriidae</named-content>
              </kwd></kwd-group><mixed-citation publication-type="journal"><person-group><name><surname>Rodríguez-Ibarra</surname><given-names>Erick</given-names></name><name><surname>Violante-González</surname><given-names>Juan</given-names></name><name><surname>Monks</surname><given-names>Scott</given-names></name></person-group><article-title>﻿Two new species of <italic><tp:taxon-name><tp:taxon-name-part taxon-name-part-type="genus" reg="Acanthobothrium">Acanthobothrium</tp:taxon-name-part></tp:taxon-name></italic> Blanchard, 1848 (<tp:taxon-name><tp:taxon-name-part taxon-name-part-type="class">Cestoda</tp:taxon-name-part></tp:taxon-name>, <tp:taxon-name><tp:taxon-name-part taxon-name-part-type="order">Onchoproteocephalidea</tp:taxon-name-part></tp:taxon-name>) from <italic><tp:taxon-name><tp:taxon-name-part taxon-name-part-type="genus" reg="Urobatis">Urobatis</tp:taxon-name-part><tp:taxon-name-part taxon-name-part-type="species" reg="jamaicensis">jamaicensis</tp:taxon-name-part></tp:taxon-name></italic> (Cuvier, 1816) (<tp:taxon-name><tp:taxon-name-part taxon-name-part-type="subclass">Elasmobranchii</tp:taxon-name-part></tp:taxon-name>, <tp:taxon-name><tp:taxon-name-part taxon-name-part-type="order">Batoidea</tp:taxon-name-part></tp:taxon-name>, <tp:taxon-name><tp:taxon-name-part taxon-name-part-type="order">Myliobatiformes</tp:taxon-name-part></tp:taxon-name>) of the Mexican Caribbean</article-title><source>Zookeys</source><day>13</day><month>07</month><year>2023</year><volume>1169</volume><fpage>175</fpage><lpage>201</lpage><pub-id pub-id-type="doi">10.3897/zookeys.1169.101968</pub-id></mixed-citation></tp:treatment-meta><tp:nomenclature><label>﻿</label><tp:taxon-name>
              <object-id xmlns:xlink="http://www.w3.org/1999/xlink" content-type="arpha" xlink:type="simple">AED3FCA9-C2E7-58EF-8396-9AE2DC1FF485</object-id>
              <tp:taxon-name-part taxon-name-part-type="genus" reg="Acanthobothrium">Acanthobothrium</tp:taxon-name-part>
              <tp:taxon-name-part taxon-name-part-type="species" reg="pulidofloresae">pulidofloresae</tp:taxon-name-part>
              <object-id xmlns:xlink="http://www.w3.org/1999/xlink" content-type="zoobank" xlink:type="simple">https://zoobank.org/8278E3A7-55EF-46EF-BBD3-CAD68BA8041B</object-id>
            </tp:taxon-name><tp:taxon-status xmlns:xlink="http://www.w3.org/1999/xlink" xlink:type="simple">sp. nov.</tp:taxon-status><xref ref-type="fig" rid="F1">Figs 1</xref><xref ref-type="fig" rid="F2">, 2</xref></tp:nomenclature><tp:treatment-sec sec-type="type material" id="SECID0EFVAI"><title>Type material.</title><p><bold><italic>Holotype</italic></bold> (<abbrev xmlns:xlink="http://www.w3.org/1999/xlink" content-type="institution" xlink:title="Colección Nacional de Helmintos del Instituto de Biología, Universidad Nacional Autónoma de México, México" id="ABBRID0EQVAI" xlink:type="simple">CNHE</abbrev>–11880), 1 <bold><italic>paratype</italic></bold> (<abbrev xmlns:xlink="http://www.w3.org/1999/xlink" content-type="institution" xlink:title="Colección de Helmintos, Centro de Investigaciones Biológicas, Universidad Autónoma del Estado de Hidalgo, Pachuca, México" id="ABBRID0EYVAI" xlink:type="simple">CHE</abbrev>-P00145).</p></tp:treatment-sec><tp:treatment-sec sec-type="Type host" id="SECID0E4VAI"><title>Type host.</title><p><italic><tp:taxon-name><tp:taxon-name-part taxon-name-part-type="genus" reg="Urobatis">Urobatis</tp:taxon-name-part><tp:taxon-name-part taxon-name-part-type="species" reg="jamaicensis">jamaicensis</tp:taxon-name-part></tp:taxon-name></italic> (Cuvier, 1816) (<tp:taxon-name><tp:taxon-name-part taxon-name-part-type="subclass">Elasmobranchii</tp:taxon-name-part></tp:taxon-name>: <tp:taxon-name><tp:taxon-name-part taxon-name-part-type="order">Myliobatiformes</tp:taxon-name-part></tp:taxon-name>: <tp:taxon-name><tp:taxon-name-part taxon-name-part-type="family">Urotrygonidae</tp:taxon-name-part></tp:taxon-name>).</p></tp:treatment-sec><tp:treatment-sec sec-type="type locality" id="SECID0E4WAI"><title>Type locality.</title><p>Isla Cozumel, El Paso de los Cedros, (<named-content xmlns:xlink="http://www.w3.org/1999/xlink" content-type="dwc:verbatimCoordinates" xlink:type="simple"><named-content content-type="geo-json" specific-use="{&#34;type&#34;:&#34;Point&#34;,&#34;coordinates&#34;:[-87.025689,20.366039]}" id="NCID0EGXAI" xlink:type="simple">20°21'57.74"N, 87°1'32.48"W</named-content></named-content>), Quintana Roo, Mexico.</p></tp:treatment-sec><tp:treatment-sec sec-type="Site of infection" id="SECID0ELXAI"><title>Site of infection.</title><p>Spiral valve.</p></tp:treatment-sec><tp:treatment-sec sec-type="Prevalence of infection" id="SECID0EQXAI"><title>Prevalence of infection.</title><p>14.28%</p></tp:treatment-sec><tp:treatment-sec sec-type="etymology" id="SECID0EVXAI"><title>Etymology.</title><p>The species is named in honor of Dra. Griselda Pulido-Flores (Universidad Autónoma del Estado de Hidalgo, Centro de Investigaciones Biológicas, Hidalgo, Mexico) for her contributions to the academic training of the first author, and to knowledge of helminths, as well as for her friendship.</p></tp:treatment-sec><tp:treatment-sec sec-type="diagnosis" id="SECID0E1XAI"><title>Diagnosis.</title><p><italic><tp:taxon-name><tp:taxon-name-part taxon-name-part-type="genus" reg="Acanthobothrium">Acanthobothrium</tp:taxon-name-part><tp:taxon-name-part taxon-name-part-type="species" reg="pulidofloresae">pulidofloresae</tp:taxon-name-part></tp:taxon-name></italic> sp. nov. is a Category 5 species. Body relatively long (41 mm long); scolex in a “clover leaf” configuration; apical suckers small, 12–13 (12.6 ± 2; 1; 3) long by 30–32 (31.33 ± 3; 1; 3) wide; strobila of 152–164 proglottids; short hooks, in claw configuration, 47–60 testes per proglottid; ovary symmetrical.</p></tp:treatment-sec><tp:treatment-sec sec-type="description" id="SECID0ELYAI"><title>Description.</title><p>(Based upon measurements of one complete worm and one partial worm mounted on slides). Entire worm 41 mm long, greatest width at scolex (Figs <xref ref-type="fig" rid="F1">1</xref>, <xref ref-type="fig" rid="F2">2</xref>), euapolytic; 152–164 (158; 2) proglottids per worm (Figs <xref ref-type="fig" rid="F1">1</xref>, <xref ref-type="fig" rid="F2">2</xref>). Scolex consisting of scolex proper and cephalic peduncle; petaloid scolex proper, 288 long by 413 wide, maximum width of scolex at level of posterior end of posterior loculus (because of petaloid shape); floor of loculi surfaces and other surfaces of scolex without obvious microtriches (Figs <xref ref-type="fig" rid="F1">1A</xref>, <xref ref-type="fig" rid="F2">2A</xref>). Bothridia attached to velum only from middle loculi to anterior end; velum flexible, when relaxed allows bothridia be in a position perpendicular to the rest of the scolex (i.e., petaloid scolex). Bothridia 475–515 (487 ± 32; 1; 4) long by 350–395 (378 ± 32; 1; 4) wide; each with three loculi separated by transverse septa, anterior region specialized, in form of muscular pad. Muscular pad 60–65 (62.5 ± 6; 1; 4) long, 114–126 (118 ± 8; 1; 4) wide, with apical sucker not well defined, 12–13 (12.6 ± 2; 1; 3) long by 30–32 (31.33 ± 3; 1; 3) wide. Each pad with one pair of bipronged hooks at posterior margin. Anterior loculus of bothridia 160–175 (170 ± 7; 1; 4) long, middle loculus 115–130 (123 ± 6; 1; 4) long, posterior loculi 75–100 (81 ± 13; 1; 4) long; ratio of lengths of loculus (anterior:middle:posterior) 1:0.7:0.5. Velum present between medial margins of bothridia at posterior margin of middle loculus (Figs <xref ref-type="fig" rid="F1">1A</xref>, <xref ref-type="fig" rid="F2">2A</xref>).</p><fig id="F1" position="float" orientation="portrait"><object-id xmlns:xlink="http://www.w3.org/1999/xlink" content-type="doi" xlink:type="simple">10.3897/zookeys.1169.101968.figure1</object-id><object-id xmlns:xlink="http://www.w3.org/1999/xlink" content-type="arpha" xlink:type="simple">44344E29-00EF-50B2-A632-25B3989188E3</object-id><label>Figure 1.</label><caption><p><italic><tp:taxon-name><tp:taxon-name-part taxon-name-part-type="genus" reg="Acanthobothrium">Acanthobothrium</tp:taxon-name-part><tp:taxon-name-part taxon-name-part-type="species" reg="pulidofloresae">pulidofloresae</tp:taxon-name-part></tp:taxon-name></italic> sp. nov. <bold>A, C, D</bold> holotype (<abbrev xmlns:xlink="http://www.w3.org/1999/xlink" content-type="institution" xlink:title="Colección Nacional de Helmintos del Instituto de Biología, Universidad Nacional Autónoma de México, México" id="ABBRID0EG1AI" xlink:type="simple">CNHE</abbrev>–11880) <bold>B</bold> paratype (<abbrev xmlns:xlink="http://www.w3.org/1999/xlink" content-type="institution" xlink:title="Colección de Helmintos, Centro de Investigaciones Biológicas, Universidad Autónoma del Estado de Hidalgo, Pachuca, México" id="ABBRID0EN1AI" xlink:type="simple">CHE</abbrev>-P00145) <bold>A</bold> scolex <bold>B</bold> mature proglottid <bold>C</bold> pair of hooks <bold>D</bold> terminal mature proglottid. Scale bars: 75 μm (<bold>C</bold>); 400 μm (<bold>B, D</bold>); 500 μm (<bold>A</bold>).</p></caption><graphic xmlns:xlink="http://www.w3.org/1999/xlink" xlink:href="zookeys-1169-175_article-101968__-g001.jpg" position="float" orientation="portrait" xlink:type="simple" id="oo_877626.jpg"><uri content-type="original_file" xlink:type="simple">https://binary.pensoft.net/fig/877626</uri></graphic></fig><fig id="F2" position="float" orientation="portrait"><object-id xmlns:xlink="http://www.w3.org/1999/xlink" content-type="doi" xlink:type="simple">10.3897/zookeys.1169.101968.figure2</object-id><object-id xmlns:xlink="http://www.w3.org/1999/xlink" content-type="arpha" xlink:type="simple">6A0AD0F8-B2D0-538B-8C84-7D40D97B38E0</object-id><label>Figure 2.</label><caption><p><italic><tp:taxon-name><tp:taxon-name-part taxon-name-part-type="genus" reg="Acanthobothrium">Acanthobothrium</tp:taxon-name-part><tp:taxon-name-part taxon-name-part-type="species" reg="pulidofloresae">pulidofloresae</tp:taxon-name-part></tp:taxon-name></italic> sp. nov. <bold>A–D, G</bold> holotype (<abbrev xmlns:xlink="http://www.w3.org/1999/xlink" content-type="institution" xlink:title="Colección Nacional de Helmintos del Instituto de Biología, Universidad Nacional Autónoma de México, México" id="ABBRID0E12AI" xlink:type="simple">CNHE</abbrev>–11880) <bold>E, F</bold> paratype (<abbrev xmlns:xlink="http://www.w3.org/1999/xlink" content-type="institution" xlink:title="Colección de Helmintos, Centro de Investigaciones Biológicas, Universidad Autónoma del Estado de Hidalgo, Pachuca, México" id="ABBRID0EB3AI" xlink:type="simple">CHE</abbrev>-P00145) <bold>A</bold> scolex <bold>B</bold> pair of hooks <bold>C</bold> apical suckers with pads muscular <bold>D</bold> apical sucker <bold>E</bold> mature proglottid <bold>F</bold> terminal mature proglottid <bold>G</bold> complete tapeworm. Scale bars: 50 μm (<bold>B, D</bold>); 100 μm (<bold>C</bold>); 200 μm (<bold>A, E</bold>, <bold>F</bold>); 3 mm (<bold>G</bold>).</p></caption><graphic xmlns:xlink="http://www.w3.org/1999/xlink" xlink:href="zookeys-1169-175_article-101968__-g002.jpg" position="float" orientation="portrait" xlink:type="simple" id="oo_877627.jpg"><uri content-type="original_file" xlink:type="simple">https://binary.pensoft.net/fig/877627</uri></graphic></fig><p>Hooks with axial and abaxial prongs, hollow, with tubercle on proximal surface of axial prong; internal channels of axial and abaxial prongs continuous, smooth; base and anterior part of each hook embedded in muscular pad; handle short and thin, prongs short with tips turned inwards; abaxial prongs longer than axial prongs. Bases (handles) of medial and lateral hooks articulated to each other; lateral hooks relatively longer than internal hooks. Lateral hook measurements: A 36–42 (39 ± 3; 1; 4), B 48–60 (51 ± 7; 1; 4), C 57–68 (62.4 ± 8; 1; 4), D 76–87 (81 ± 7; 1; 4). Medial hook measurements: A’ 38–42 (40.8 ± 3; 1; 4), B’ 39–57 (36 ± 6; 1; 3), C’ 48–59 (52 ± 6; 1; 4), D’ 73–80 (76 ± 4; 1; 3) (Figs <xref ref-type="fig" rid="F1">1C</xref>, <xref ref-type="fig" rid="F2">2B</xref>).</p><p>Cephalic peduncle 14.6 mm long, 220–317 (268 ± 69, n = 2) wide at mid-level; presence and type of microtriches not confirmed. Proglottids craspedote. Immature proglottids 230–500 (369 ± 81; 2; 8) long by 537–866 (708 ± 157; 2; 8) wide; mature proglottids, 537–1000 (753 ± 181; 2; 7) long by 476–769 (627 ± 137; 2; 7) wide; terminal mature proglottids 915–1793 (1196 ± 344; 2; 5) long by 415–633 (525 ± 105; 2; 5) wide. Gravid proglottids not observed. Genital pores lateral, irregularly alternating, 23–37% (29 ± 5; 2; 6) of total length of proglottid from anterior end in mature proglottids; in terminal mature proglottids, 22–43% (29 ± 9; 2; 5); genital atrium shallow. Testes oval in dorsoventral view, arranged irregularly anterior to ovarian lobes, two layers deep, 48–78 (64 ± 8; 2; 24) long by 24–59 (44 ± 8; 1; 24) wide (Figs <xref ref-type="fig" rid="F1">1B</xref>, <xref ref-type="fig" rid="F2">2E</xref>). Testes 47–60 (52 ± 3; 2; 22) in total number, 24–33 (28 ± 2; 2; 22) aporal, 9–15 (11 ± 2; 2; 22) preporal, 10–16 (13 ± 2; 2; 22) postporal; no testes posterior to ovarian isthmus. Cirrus sac pyriform, curved posteriorly, 144–192 (166 ± 18; 2; 6) long by 68–96 (86 ± 13; 2; 6) wide in mature proglottid, efferent vessel is posterior in reference to the cirrus sac. Cirrus with spinitriches, eversible, globose. Vagina anterior to cirrus sac, vaginal wall glandular. Vaginal canal forms strongly marked loops, which descend slightly aporal to midline of proglottid; glandular cells extend along canal wall. Ovary with approximately symmetrical arms, follicular; poral lobe 210–500 (349 ± 99; 2; 12) long in mature proglottids, aporal lobe 218–510 (350 ± 95; 2; 12) long, extending to the posterior margin of cirrus sac in terminal proglottids (Figs <xref ref-type="fig" rid="F1">1B, D</xref>, <xref ref-type="fig" rid="F2">2E, F</xref>). Shape of ovary in frontal view changes as proglottids mature: almost U-shaped in immature proglottids, inverted A-shaped in mature proglottids and inverted A– or V-shaped inverted in terminal proglottids; posterior arms of ovary are overlapping but appear joined. In mature and terminal proglottids, isthmus is located at middle of uterus. Mehlis’ gland posterior to isthmus; seminal receptacle not seen. Vitellarium follicular, consisting of two lateral bands; each band consisting of two columns of relatively large elongate oval follicles extending from near anterior margin of proglottid to near posterior margin, interrupted by vagina and cirrus sac; follicles 770–985 (842± 82; 2; 7) long, 60–100 (76 ± 19; 2; 7) wide. Uterus thin-walled, sacciform, extends from near anterior part of proglottid to near oӧtype. Excretory ducts lateral. Eggs not seen.</p></tp:treatment-sec><tp:treatment-sec sec-type="remarks" id="SECID0E64AI"><title>Remarks.</title><p>For <italic><tp:taxon-name><tp:taxon-name-part taxon-name-part-type="genus" reg="Urobatis">U.</tp:taxon-name-part><tp:taxon-name-part taxon-name-part-type="species" reg="jamaicensis">jamaicensis</tp:taxon-name-part></tp:taxon-name></italic>, this is the second species of <italic><tp:taxon-name><tp:taxon-name-part taxon-name-part-type="genus" reg="Acanthobothrium">Acanthobothrium</tp:taxon-name-part></tp:taxon-name></italic> that has been described. <italic><tp:taxon-name><tp:taxon-name-part taxon-name-part-type="genus" reg="Acanthobothrium">Acanthobothrium</tp:taxon-name-part><tp:taxon-name-part taxon-name-part-type="species" reg="cartagenensis">cartagenensis</tp:taxon-name-part></tp:taxon-name></italic> was designated to Category 1, recently reassigned by <xref ref-type="bibr" rid="B59">Zaragoza-Tapia et al. (2020a)</xref>. <italic><tp:taxon-name><tp:taxon-name-part taxon-name-part-type="genus" reg="Acanthobothrium">Acanthobothrium</tp:taxon-name-part><tp:taxon-name-part taxon-name-part-type="species" reg="pulidofloresae">pulidofloresae</tp:taxon-name-part></tp:taxon-name></italic> sp. nov. belongs to Category 5 (sensu <xref ref-type="bibr" rid="B24">Ghoshroy and Caira 2001</xref>). Category 5 species have a total length &gt; 15 mm (the new species is 41 mm long); number of proglottids &gt; 50 proglottids (the new species has 152–164 proglottids); the number of testes per proglottids ≤ 80 (the new species has 47–60 testes per proglottid); and a symmetrical ovary (which the new species has).</p><p><italic><tp:taxon-name><tp:taxon-name-part taxon-name-part-type="genus" reg="Acanthobothrium">Acanthobothrium</tp:taxon-name-part><tp:taxon-name-part taxon-name-part-type="species" reg="pulidofloresae">pulidofloresae</tp:taxon-name-part></tp:taxon-name></italic> sp. nov. is easily distinguished from the other species of Category 5 because none of them has a scolex configuration called “clover leaf” (<xref ref-type="bibr" rid="B22">Fyler and Caira 2010</xref>; <xref ref-type="bibr" rid="B56">Yoshida 1917</xref>); <italic><tp:taxon-name><tp:taxon-name-part taxon-name-part-type="genus" reg="Acanthobothrium">A.</tp:taxon-name-part><tp:taxon-name-part taxon-name-part-type="species" reg="pulidofloresae">pulidofloresae</tp:taxon-name-part></tp:taxon-name></italic> sp. nov. also is distinguished from <italic><tp:taxon-name><tp:taxon-name-part taxon-name-part-type="genus" reg="Acanthobothrium">A.</tp:taxon-name-part><tp:taxon-name-part taxon-name-part-type="species" reg="lintoni">lintoni</tp:taxon-name-part></tp:taxon-name></italic> (2.5–22.62 mm) and <italic><tp:taxon-name><tp:taxon-name-part taxon-name-part-type="genus" reg="Acanthobothrium">A.</tp:taxon-name-part><tp:taxon-name-part taxon-name-part-type="species" reg="paulum">paulum</tp:taxon-name-part></tp:taxon-name></italic> (4.5–20 mm) because it is longer (41 mm) and has a greater number of proglottids (<italic><tp:taxon-name><tp:taxon-name-part taxon-name-part-type="genus" reg="Acanthobothrium">A.</tp:taxon-name-part><tp:taxon-name-part taxon-name-part-type="species" reg="pulidofloresae">pulidofloresae</tp:taxon-name-part></tp:taxon-name></italic> sp. nov. has 152–164 long vs. <italic><tp:taxon-name><tp:taxon-name-part taxon-name-part-type="genus" reg="Acanthobothrium">A.</tp:taxon-name-part><tp:taxon-name-part taxon-name-part-type="species" reg="lintoni">lintoni</tp:taxon-name-part></tp:taxon-name></italic> = 5–60 and <italic><tp:taxon-name><tp:taxon-name-part taxon-name-part-type="genus" reg="Acanthobothrium">A.</tp:taxon-name-part><tp:taxon-name-part taxon-name-part-type="species" reg="paulum">paulum</tp:taxon-name-part></tp:taxon-name></italic> = 16–20). The new species has smaller accessory suckers (12–13 long by 30–32 wide vs. 42–95 and 60–70, respectively); the bothridia are short (425–470 long vs. 389–720, and 500–800, respectively); much shorter hooks (total abaxial length 78–94 vs. 108–230, and 140–200, respectively). The new species has a greater number of testes (47–60 vs. 30–46, and 40–45, respectively) (Table <xref ref-type="table" rid="T1">1</xref>).</p><p><italic><tp:taxon-name><tp:taxon-name-part taxon-name-part-type="genus" reg="Acanthobothrium">Acanthobothrium</tp:taxon-name-part><tp:taxon-name-part taxon-name-part-type="species" reg="pulidofloresae">pulidofloresae</tp:taxon-name-part></tp:taxon-name></italic> sp. nov. differs from <italic><tp:taxon-name><tp:taxon-name-part taxon-name-part-type="genus" reg="Acanthobothrium">A.</tp:taxon-name-part><tp:taxon-name-part taxon-name-part-type="species" reg="amazonensis">amazonensis</tp:taxon-name-part></tp:taxon-name></italic> and <italic><tp:taxon-name><tp:taxon-name-part taxon-name-part-type="genus" reg="Acanthobothrium">A.</tp:taxon-name-part><tp:taxon-name-part taxon-name-part-type="species" reg="quinonesi">quinonesi</tp:taxon-name-part></tp:taxon-name></italic> because it is relatively longer; however, <italic><tp:taxon-name><tp:taxon-name-part taxon-name-part-type="genus" reg="Acanthobothrium">A.</tp:taxon-name-part><tp:taxon-name-part taxon-name-part-type="species" reg="regoi">regoi</tp:taxon-name-part></tp:taxon-name></italic> is approximately the same size (41 mm vs. <italic><tp:taxon-name><tp:taxon-name-part taxon-name-part-type="genus" reg="Acanthobothrium">A.</tp:taxon-name-part><tp:taxon-name-part taxon-name-part-type="species" reg="amazonensis">amazonensis</tp:taxon-name-part></tp:taxon-name></italic> = 35, <italic><tp:taxon-name><tp:taxon-name-part taxon-name-part-type="genus" reg="Acanthobothrium">A.</tp:taxon-name-part><tp:taxon-name-part taxon-name-part-type="species" reg="quinonesi">quinonesi</tp:taxon-name-part></tp:taxon-name></italic> = 25, and <italic><tp:taxon-name><tp:taxon-name-part taxon-name-part-type="genus" reg="Acanthobothrium">A.</tp:taxon-name-part><tp:taxon-name-part taxon-name-part-type="species" reg="regoi">regoi</tp:taxon-name-part></tp:taxon-name></italic> = 45). These species also differ in the number of proglottids (152–164 vs. 75–100, 55–75, 87–120, respectively). The new species has a smaller accessory sucker (12–13 long by 30–32 wide vs. 85–107, 53–66, 61–102 in diameter, respectively). The hooks are shorter (total abaxial length 78–94 vs. 145–184, 100–142, 122–163, respectively) and the number of testes is less (47–60 vs. 50–72 in <italic><tp:taxon-name><tp:taxon-name-part taxon-name-part-type="genus" reg="Acanthobothrium">A.</tp:taxon-name-part><tp:taxon-name-part taxon-name-part-type="species" reg="amazonensis">amazonensis</tp:taxon-name-part></tp:taxon-name></italic>, 43–62 in <italic><tp:taxon-name><tp:taxon-name-part taxon-name-part-type="genus" reg="Acanthobothrium">A.</tp:taxon-name-part><tp:taxon-name-part taxon-name-part-type="species" reg="quinonesi">quinonesi</tp:taxon-name-part></tp:taxon-name></italic>, 47–70). The new species differs also from <italic><tp:taxon-name><tp:taxon-name-part taxon-name-part-type="genus" reg="Acanthobothrium">A.</tp:taxon-name-part><tp:taxon-name-part taxon-name-part-type="species" reg="manteri">manteri</tp:taxon-name-part></tp:taxon-name></italic> because that species is slightly longer (the new species is 41 mm long vs. <italic><tp:taxon-name><tp:taxon-name-part taxon-name-part-type="genus" reg="Acanthobothrium">A.</tp:taxon-name-part><tp:taxon-name-part taxon-name-part-type="species" reg="manteri">manteri</tp:taxon-name-part></tp:taxon-name></italic> 36–65 mm long. However, it is smaller than <italic><tp:taxon-name><tp:taxon-name-part taxon-name-part-type="genus" reg="Acanthobothrium">A.</tp:taxon-name-part><tp:taxon-name-part taxon-name-part-type="species" reg="rajaebatis">rajaebatis</tp:taxon-name-part></tp:taxon-name></italic> (41 mm long vs. 50–60 mm); has a smaller accessory sucker (12–13 long by 30–32 wide vs. 198 and 312 in diameter), shorter hooks (total abaxial length 78–94 vs. 175 and 305 and fewer testes per proglottids (47–60 vs. 55–74 and 58–85). Finally, it differs in the number of proglottids but there is some overlap in range (152–164 for <italic><tp:taxon-name><tp:taxon-name-part taxon-name-part-type="genus" reg="Acanthobothrium">A.</tp:taxon-name-part><tp:taxon-name-part taxon-name-part-type="species" reg="pulidofloresae">pulidofloresae</tp:taxon-name-part></tp:taxon-name></italic> sp. nov. vs. 120–170 for <italic><tp:taxon-name><tp:taxon-name-part taxon-name-part-type="genus" reg="Acanthobothrium">A.</tp:taxon-name-part><tp:taxon-name-part taxon-name-part-type="species" reg="manteri">manteri</tp:taxon-name-part></tp:taxon-name></italic>, and 80–120 for <italic><tp:taxon-name><tp:taxon-name-part taxon-name-part-type="genus" reg="Acanthobothrium">A.</tp:taxon-name-part><tp:taxon-name-part taxon-name-part-type="species" reg="rajaebatis">rajaebatis</tp:taxon-name-part></tp:taxon-name></italic>).</p><p>The new species is different from <italic><tp:taxon-name><tp:taxon-name-part taxon-name-part-type="genus" reg="Acanthobothrium">A.</tp:taxon-name-part><tp:taxon-name-part taxon-name-part-type="species" reg="franus">franus</tp:taxon-name-part></tp:taxon-name></italic> (16–40 long, 68–141 proglottids) and <italic><tp:taxon-name><tp:taxon-name-part taxon-name-part-type="genus" reg="Acanthobothrium">A.</tp:taxon-name-part><tp:taxon-name-part taxon-name-part-type="species" reg="psammobati">psammobati</tp:taxon-name-part></tp:taxon-name></italic> (34 long, 90 proglottids) by being longer and having a greater number of proglottids. <italic><tp:taxon-name><tp:taxon-name-part taxon-name-part-type="genus" reg="Acanthobothrium">Acanthobothrium</tp:taxon-name-part><tp:taxon-name-part taxon-name-part-type="species" reg="inbiorium">inbiorium</tp:taxon-name-part></tp:taxon-name></italic> (28–82 long, 156–223 number of proglottids) is longer and has a greater number of proglottids than <italic><tp:taxon-name><tp:taxon-name-part taxon-name-part-type="genus" reg="Acanthobothrium">A.</tp:taxon-name-part><tp:taxon-name-part taxon-name-part-type="species" reg="pulidofloresae">pulidofloresae</tp:taxon-name-part></tp:taxon-name></italic> sp. nov. In addition, <italic><tp:taxon-name><tp:taxon-name-part taxon-name-part-type="genus" reg="Acanthobothrium">A.</tp:taxon-name-part><tp:taxon-name-part taxon-name-part-type="species" reg="franus">franus</tp:taxon-name-part></tp:taxon-name></italic>, <italic><tp:taxon-name><tp:taxon-name-part taxon-name-part-type="genus" reg="Acanthobothrium">A.</tp:taxon-name-part><tp:taxon-name-part taxon-name-part-type="species" reg="psammobati">psammobati</tp:taxon-name-part></tp:taxon-name></italic> and <italic><tp:taxon-name><tp:taxon-name-part taxon-name-part-type="genus" reg="Acanthobothrium">A.</tp:taxon-name-part><tp:taxon-name-part taxon-name-part-type="species" reg="inbiorium">inbiorium</tp:taxon-name-part></tp:taxon-name></italic> differ by presenting accessory sucker larger in diameter (<italic><tp:taxon-name><tp:taxon-name-part taxon-name-part-type="genus" reg="Acanthobothrium">A.</tp:taxon-name-part><tp:taxon-name-part taxon-name-part-type="species" reg="pulidofloresae">pulidofloresae</tp:taxon-name-part></tp:taxon-name></italic> sp. nov. 12–13 vs. 60–159, 50, 20–75, respectively), bothridium longer (<italic><tp:taxon-name><tp:taxon-name-part taxon-name-part-type="genus" reg="Acanthobothrium">A.</tp:taxon-name-part><tp:taxon-name-part taxon-name-part-type="species" reg="pulidofloresae">pulidofloresae</tp:taxon-name-part></tp:taxon-name></italic> sp. nov. 425–470 vs. 627–1408, 605, 480–680, respectively). <italic><tp:taxon-name><tp:taxon-name-part taxon-name-part-type="genus" reg="Acanthobothrium">Acanthobothrium</tp:taxon-name-part><tp:taxon-name-part taxon-name-part-type="species" reg="pulidofloresae">pulidofloresae</tp:taxon-name-part></tp:taxon-name></italic> sp. nov. and <italic><tp:taxon-name><tp:taxon-name-part taxon-name-part-type="genus" reg="Acanthobothrium">A.</tp:taxon-name-part><tp:taxon-name-part taxon-name-part-type="species" reg="psammobati">psammobati</tp:taxon-name-part></tp:taxon-name></italic> have hooks that are relatively equal in length (<italic><tp:taxon-name><tp:taxon-name-part taxon-name-part-type="genus" reg="Acanthobothrium">A.</tp:taxon-name-part><tp:taxon-name-part taxon-name-part-type="species" reg="pulidofloresae">pulidofloresae</tp:taxon-name-part></tp:taxon-name></italic> sp. nov., total abaxial length = 78–94 vs. <italic><tp:taxon-name><tp:taxon-name-part taxon-name-part-type="genus" reg="Acanthobothrium">A.</tp:taxon-name-part><tp:taxon-name-part taxon-name-part-type="species" reg="psammobati">psammobati</tp:taxon-name-part></tp:taxon-name></italic> = 91) and the hooks of the new species are shorter in length than those of <italic><tp:taxon-name><tp:taxon-name-part taxon-name-part-type="genus" reg="Acanthobothrium">A.</tp:taxon-name-part><tp:taxon-name-part taxon-name-part-type="species" reg="franus">franus</tp:taxon-name-part></tp:taxon-name></italic> (354–465) and <italic><tp:taxon-name><tp:taxon-name-part taxon-name-part-type="genus" reg="Acanthobothrium">A.</tp:taxon-name-part><tp:taxon-name-part taxon-name-part-type="species" reg="inbiorium">inbiorium</tp:taxon-name-part></tp:taxon-name></italic> (95–120). <italic><tp:taxon-name><tp:taxon-name-part taxon-name-part-type="genus" reg="Acanthobothrium">Acanthobothrium</tp:taxon-name-part><tp:taxon-name-part taxon-name-part-type="species" reg="pulidofloresae">pulidofloresae</tp:taxon-name-part></tp:taxon-name></italic> sp. nov. differs in the total number of testes (47–60) from <italic><tp:taxon-name><tp:taxon-name-part taxon-name-part-type="genus" reg="Acanthobothrium">A.</tp:taxon-name-part><tp:taxon-name-part taxon-name-part-type="species" reg="franus">franus</tp:taxon-name-part></tp:taxon-name></italic> (24–59), and <italic><tp:taxon-name><tp:taxon-name-part taxon-name-part-type="genus" reg="Acanthobothrium">A.</tp:taxon-name-part><tp:taxon-name-part taxon-name-part-type="species" reg="psammobati">psammobati</tp:taxon-name-part></tp:taxon-name></italic> (77), although there is some overlap with <italic><tp:taxon-name><tp:taxon-name-part taxon-name-part-type="genus" reg="Acanthobothrium">A.</tp:taxon-name-part><tp:taxon-name-part taxon-name-part-type="species" reg="ibiorium">ibiorium</tp:taxon-name-part></tp:taxon-name></italic> (44–73).</p><p>Finally, <italic><tp:taxon-name><tp:taxon-name-part taxon-name-part-type="genus" reg="Acanthobothrium">A.</tp:taxon-name-part><tp:taxon-name-part taxon-name-part-type="species" reg="angelae">angelae</tp:taxon-name-part></tp:taxon-name></italic>, <italic><tp:taxon-name><tp:taxon-name-part taxon-name-part-type="genus" reg="Acanthobothrium">A.</tp:taxon-name-part><tp:taxon-name-part taxon-name-part-type="species" reg="confusum">confusum</tp:taxon-name-part></tp:taxon-name></italic>, <italic><tp:taxon-name><tp:taxon-name-part taxon-name-part-type="genus" reg="Acanthobothrium">A.</tp:taxon-name-part><tp:taxon-name-part taxon-name-part-type="species" reg="edmondsi">edmondsi</tp:taxon-name-part></tp:taxon-name></italic>, <italic><tp:taxon-name><tp:taxon-name-part taxon-name-part-type="genus" reg="Acanthobothrium">A.</tp:taxon-name-part><tp:taxon-name-part taxon-name-part-type="species" reg="giganticum">giganticum</tp:taxon-name-part></tp:taxon-name></italic>, <italic><tp:taxon-name><tp:taxon-name-part taxon-name-part-type="genus" reg="Acanthobothrium">A.</tp:taxon-name-part><tp:taxon-name-part taxon-name-part-type="species" reg="hispidium">hispidium</tp:taxon-name-part></tp:taxon-name></italic>, and <italic><tp:taxon-name><tp:taxon-name-part taxon-name-part-type="genus" reg="Acanthobothrium">A.</tp:taxon-name-part><tp:taxon-name-part taxon-name-part-type="species" reg="xiamenensis">xiamenensis</tp:taxon-name-part></tp:taxon-name></italic> are worms with range in lengths of 50–240 mm vs. the 41 mm length of <italic><tp:taxon-name><tp:taxon-name-part taxon-name-part-type="genus" reg="Acanthobothrium">A.</tp:taxon-name-part><tp:taxon-name-part taxon-name-part-type="species" reg="pulidofloresae">pulidofloresae</tp:taxon-name-part></tp:taxon-name></italic> sp. nov. <italic><tp:taxon-name><tp:taxon-name-part taxon-name-part-type="genus" reg="Acanthobothrium">Acanthobothrium</tp:taxon-name-part><tp:taxon-name-part taxon-name-part-type="species" reg="angelae">angelae</tp:taxon-name-part></tp:taxon-name></italic>, <italic><tp:taxon-name><tp:taxon-name-part taxon-name-part-type="genus" reg="Acanthobothrium">A.</tp:taxon-name-part><tp:taxon-name-part taxon-name-part-type="species" reg="confusum">confusum</tp:taxon-name-part></tp:taxon-name></italic>, <italic><tp:taxon-name><tp:taxon-name-part taxon-name-part-type="genus" reg="Acanthobothrium">A.</tp:taxon-name-part><tp:taxon-name-part taxon-name-part-type="species" reg="giganticum">giganticum</tp:taxon-name-part></tp:taxon-name></italic>, <italic><tp:taxon-name><tp:taxon-name-part taxon-name-part-type="genus" reg="Acanthobothrium">A.</tp:taxon-name-part><tp:taxon-name-part taxon-name-part-type="species" reg="hispidium">hispidium</tp:taxon-name-part></tp:taxon-name></italic>, <italic><tp:taxon-name><tp:taxon-name-part taxon-name-part-type="genus" reg="Acanthobothrium">A.</tp:taxon-name-part><tp:taxon-name-part taxon-name-part-type="species" reg="maryanskii">maryanskii</tp:taxon-name-part></tp:taxon-name></italic>, <italic><tp:taxon-name><tp:taxon-name-part taxon-name-part-type="genus" reg="Acanthobothrium">A.</tp:taxon-name-part><tp:taxon-name-part taxon-name-part-type="species" reg="xiamenensis">xiamenensis</tp:taxon-name-part></tp:taxon-name></italic> have 250–500 proglottids, all more than <italic><tp:taxon-name><tp:taxon-name-part taxon-name-part-type="genus" reg="Acanthobothrium">A.</tp:taxon-name-part><tp:taxon-name-part taxon-name-part-type="species" reg="pulidofloresae">pulidofloresae</tp:taxon-name-part></tp:taxon-name></italic> sp. nov. (152–164 proglottids), and <italic><tp:taxon-name><tp:taxon-name-part taxon-name-part-type="genus" reg="Acanthobothrium">A.</tp:taxon-name-part><tp:taxon-name-part taxon-name-part-type="species" reg="edmondsi">edmondsi</tp:taxon-name-part></tp:taxon-name></italic> (47–86), <italic><tp:taxon-name><tp:taxon-name-part taxon-name-part-type="genus" reg="Acanthobothrium">A.</tp:taxon-name-part><tp:taxon-name-part taxon-name-part-type="species" reg="goldsteini">goldsteini</tp:taxon-name-part></tp:taxon-name></italic> (60), and <italic><tp:taxon-name><tp:taxon-name-part taxon-name-part-type="genus" reg="Acanthobothrium">A.</tp:taxon-name-part><tp:taxon-name-part taxon-name-part-type="species" reg="rhinobati">rhinobati</tp:taxon-name-part></tp:taxon-name></italic> (50) have a lesser number of proglottids than the new species. <italic><tp:taxon-name><tp:taxon-name-part taxon-name-part-type="genus" reg="Acanthobothrium">Acanthobothrium</tp:taxon-name-part><tp:taxon-name-part taxon-name-part-type="species" reg="indicum">indicum</tp:taxon-name-part></tp:taxon-name></italic> has approximately the same number of proglottids as <italic><tp:taxon-name><tp:taxon-name-part taxon-name-part-type="genus" reg="Acanthobothrium">A.</tp:taxon-name-part><tp:taxon-name-part taxon-name-part-type="species" reg="pulidofloresae">pulidofloresae</tp:taxon-name-part></tp:taxon-name></italic> sp. nov. (152–164 proglottids) but it is smaller in overall length (41 mm vs. 25 mm of <italic><tp:taxon-name><tp:taxon-name-part taxon-name-part-type="genus" reg="Acanthobothrium">A.</tp:taxon-name-part><tp:taxon-name-part taxon-name-part-type="species" reg="indicum">indicum</tp:taxon-name-part></tp:taxon-name></italic>), and the new species has less testes per proglottid than <italic><tp:taxon-name><tp:taxon-name-part taxon-name-part-type="genus" reg="Acanthobothrium">A.</tp:taxon-name-part><tp:taxon-name-part taxon-name-part-type="species" reg="indicum">indicum</tp:taxon-name-part></tp:taxon-name></italic> (47–60 vs. 70 of <italic><tp:taxon-name><tp:taxon-name-part taxon-name-part-type="genus" reg="Acanthobothrium">A.</tp:taxon-name-part><tp:taxon-name-part taxon-name-part-type="species" reg="indicum">indicum</tp:taxon-name-part></tp:taxon-name></italic>). <italic><tp:taxon-name><tp:taxon-name-part taxon-name-part-type="genus" reg="Acanthobothrium">Acanthobothrium</tp:taxon-name-part><tp:taxon-name-part taxon-name-part-type="species" reg="katherineae">katherineae</tp:taxon-name-part></tp:taxon-name></italic> is shorter than the new species (21 vs. 41 mm of <italic><tp:taxon-name><tp:taxon-name-part taxon-name-part-type="genus" reg="Acanthobothrium">A.</tp:taxon-name-part><tp:taxon-name-part taxon-name-part-type="species" reg="pulidofloresae">pulidofloresae</tp:taxon-name-part></tp:taxon-name></italic> sp. nov.), the anterior loculus is longer that of <italic><tp:taxon-name><tp:taxon-name-part taxon-name-part-type="genus" reg="Acanthobothrium">A.</tp:taxon-name-part><tp:taxon-name-part taxon-name-part-type="species" reg="pulidofloresae">pulidofloresae</tp:taxon-name-part></tp:taxon-name></italic> (336–417 vs. 160–175, respectively), and it has a greater number of testes (<italic><tp:taxon-name><tp:taxon-name-part taxon-name-part-type="genus" reg="Acanthobothrium">A.</tp:taxon-name-part><tp:taxon-name-part taxon-name-part-type="species" reg="katherineae">katherineae</tp:taxon-name-part></tp:taxon-name></italic> = 55–69 vs. <italic><tp:taxon-name><tp:taxon-name-part taxon-name-part-type="genus" reg="Acanthobothrium">A.</tp:taxon-name-part><tp:taxon-name-part taxon-name-part-type="species" reg="pulidofloresae">pulidofloresae</tp:taxon-name-part></tp:taxon-name></italic> sp. nov. = 47–60). <italic><tp:taxon-name><tp:taxon-name-part taxon-name-part-type="genus" reg="Acanthobothrium">Acanthobothrium</tp:taxon-name-part><tp:taxon-name-part taxon-name-part-type="species" reg="angelae">angelae</tp:taxon-name-part></tp:taxon-name></italic>, <italic><tp:taxon-name><tp:taxon-name-part taxon-name-part-type="genus" reg="Acanthobothrium">A.</tp:taxon-name-part><tp:taxon-name-part taxon-name-part-type="species" reg="confusum">confusum</tp:taxon-name-part></tp:taxon-name></italic>, <italic><tp:taxon-name><tp:taxon-name-part taxon-name-part-type="genus" reg="Acanthobothrium">A.</tp:taxon-name-part><tp:taxon-name-part taxon-name-part-type="species" reg="edmondsi">edmondsi</tp:taxon-name-part></tp:taxon-name></italic>, <italic><tp:taxon-name><tp:taxon-name-part taxon-name-part-type="genus" reg="Acanthobothrium">A.</tp:taxon-name-part><tp:taxon-name-part taxon-name-part-type="species" reg="giganticum">giganticum</tp:taxon-name-part></tp:taxon-name></italic>, <italic><tp:taxon-name><tp:taxon-name-part taxon-name-part-type="genus" reg="Acanthobothrium">A.</tp:taxon-name-part><tp:taxon-name-part taxon-name-part-type="species" reg="goldsteini">goldsteini</tp:taxon-name-part></tp:taxon-name></italic>, <italic><tp:taxon-name><tp:taxon-name-part taxon-name-part-type="genus" reg="Acanthobothrium">A.</tp:taxon-name-part><tp:taxon-name-part taxon-name-part-type="species" reg="maryanskii">maryanskii</tp:taxon-name-part></tp:taxon-name></italic>, and <italic><tp:taxon-name><tp:taxon-name-part taxon-name-part-type="genus" reg="Acanthobothrium">A.</tp:taxon-name-part><tp:taxon-name-part taxon-name-part-type="species" reg="xiamenensis">xiamenensis</tp:taxon-name-part></tp:taxon-name></italic> have an accessory sucker greater in diameter than that of <italic><tp:taxon-name><tp:taxon-name-part taxon-name-part-type="genus" reg="Acanthobothrium">A.</tp:taxon-name-part><tp:taxon-name-part taxon-name-part-type="species" reg="pulidofloresae">pulidofloresae</tp:taxon-name-part></tp:taxon-name></italic>.</p><p>The following species of <italic><tp:taxon-name><tp:taxon-name-part taxon-name-part-type="genus" reg="Acanthobothrium">Acanthobothrium</tp:taxon-name-part></tp:taxon-name></italic> are described as having a clover-leaf scolex configuration: Category 3, <italic><tp:taxon-name><tp:taxon-name-part taxon-name-part-type="genus" reg="Acanthobothrium">A.</tp:taxon-name-part><tp:taxon-name-part taxon-name-part-type="species" reg="robertsoni">robertsoni</tp:taxon-name-part></tp:taxon-name></italic>; Category 4, <italic><tp:taxon-name><tp:taxon-name-part taxon-name-part-type="genus" reg="Acanthobothrium">A.</tp:taxon-name-part><tp:taxon-name-part taxon-name-part-type="species" reg="adlardi">adlardi</tp:taxon-name-part></tp:taxon-name></italic>, <italic><tp:taxon-name><tp:taxon-name-part taxon-name-part-type="genus" reg="Acanthobothrium">A.</tp:taxon-name-part><tp:taxon-name-part taxon-name-part-type="species" reg="cestraciontis">cestraciontis</tp:taxon-name-part></tp:taxon-name></italic>, <italic><tp:taxon-name><tp:taxon-name-part taxon-name-part-type="genus" reg="Acanthobothrium">A.</tp:taxon-name-part><tp:taxon-name-part taxon-name-part-type="species" reg="dasybati">dasybati</tp:taxon-name-part></tp:taxon-name></italic>, <italic><tp:taxon-name><tp:taxon-name-part taxon-name-part-type="genus" reg="Acanthobothrium">A.</tp:taxon-name-part><tp:taxon-name-part taxon-name-part-type="species" reg="grandiceps">grandiceps</tp:taxon-name-part></tp:taxon-name></italic>, <italic><tp:taxon-name><tp:taxon-name-part taxon-name-part-type="genus" reg="Acanthobothrium">A.</tp:taxon-name-part><tp:taxon-name-part taxon-name-part-type="species" reg="karachiense">karachiense</tp:taxon-name-part></tp:taxon-name></italic>, <italic><tp:taxon-name><tp:taxon-name-part taxon-name-part-type="genus" reg="Acanthobothrium">A.</tp:taxon-name-part><tp:taxon-name-part taxon-name-part-type="species" reg="ijimai">ijimai</tp:taxon-name-part></tp:taxon-name></italic>, <italic><tp:taxon-name><tp:taxon-name-part taxon-name-part-type="genus" reg="Acanthobothrium">A.</tp:taxon-name-part><tp:taxon-name-part taxon-name-part-type="species" reg="macrocephalum">macrocephalum</tp:taxon-name-part></tp:taxon-name></italic> and <italic><tp:taxon-name><tp:taxon-name-part taxon-name-part-type="genus" reg="Acanthobothrium">A.</tp:taxon-name-part><tp:taxon-name-part taxon-name-part-type="species" reg="pingtanensis">pingtanensis</tp:taxon-name-part></tp:taxon-name></italic>; <italic><tp:taxon-name><tp:taxon-name-part taxon-name-part-type="genus" reg="Acanthobothrium">A.</tp:taxon-name-part><tp:taxon-name-part taxon-name-part-type="species" reg="mujibi">mujibi</tp:taxon-name-part></tp:taxon-name></italic> has not been assigned to a category because of the lack of data in the description. <italic><tp:taxon-name><tp:taxon-name-part taxon-name-part-type="genus" reg="Acanthobothrium">Acanthobothrium</tp:taxon-name-part><tp:taxon-name-part taxon-name-part-type="species" reg="cribbi">cribbi</tp:taxon-name-part></tp:taxon-name></italic> is illustrated as having a scolex with bothridia that extend almost to have a petaloid scolex; however, the species is not described as having a clover-leaf scolex configuration (<xref ref-type="bibr" rid="B14">Campbell and Beveridge 2002</xref>) (Table <xref ref-type="table" rid="T1">1</xref>).</p><p><italic><tp:taxon-name><tp:taxon-name-part taxon-name-part-type="genus" reg="Acanthobothrium">Acanthobothrium</tp:taxon-name-part><tp:taxon-name-part taxon-name-part-type="species" reg="pulidofloresae">pulidofloresae</tp:taxon-name-part></tp:taxon-name></italic> sp. nov. differs from the ten species with a petaloid scolex in the following characteristics: <italic><tp:taxon-name><tp:taxon-name-part taxon-name-part-type="genus" reg="Acanthobothrium">A.</tp:taxon-name-part><tp:taxon-name-part taxon-name-part-type="species" reg="robertsoni">robertsoni</tp:taxon-name-part></tp:taxon-name></italic> is longer than the new species (83 mm vs. 41 mm of <italic><tp:taxon-name><tp:taxon-name-part taxon-name-part-type="genus" reg="Acanthobothrium">A.</tp:taxon-name-part><tp:taxon-name-part taxon-name-part-type="species" reg="pulidofloresae">pulidofloresae</tp:taxon-name-part></tp:taxon-name></italic> sp. nov.), has a greater number of proglottids (395 vs. 152–164), the scolex is larger (3000–3250 vs. 288), the accessory suckers are larger (104–152 vs. 12–13 long by 30–32 wide), the bothridia and loculi are longer (1840–2220 vs. 425–470), the hooks are longer in total abaxial length (133–208 vs. 84–90), and the number of testes is greater (116–163 vs. 47–60). <italic><tp:taxon-name><tp:taxon-name-part taxon-name-part-type="genus" reg="Acanthobothrium">Acanthobothrium</tp:taxon-name-part><tp:taxon-name-part taxon-name-part-type="species" reg="adlardi">adlardi</tp:taxon-name-part></tp:taxon-name></italic> has a greater number of proglottids (235 vs. 152–164), the scolex is larger (800–1500 vs. 288), the accessory suckers are reported as being absent, the bothridia (and loculi) are longer (1100–1500 vs. 425–470), the hooks are longer in total abaxial length (148–176 vs. 84–90), and the number of testes is greater (83–103 vs. 47–60). <italic><tp:taxon-name><tp:taxon-name-part taxon-name-part-type="genus" reg="Acanthobothrium">Acanthobothrium</tp:taxon-name-part><tp:taxon-name-part taxon-name-part-type="species" reg="cestraciontis">cestraciontis</tp:taxon-name-part></tp:taxon-name></italic> differs from the new species by being longer (282 mm vs. 41), the accessory suckers are reported as being absent, the hooks are longer in total abaxial length (270–290 vs. 84–90), and the number of testes is greater (120 vs. 47–60). <italic><tp:taxon-name><tp:taxon-name-part taxon-name-part-type="genus" reg="Acanthobothrium">Acanthobothrium</tp:taxon-name-part><tp:taxon-name-part taxon-name-part-type="species" reg="dasybati">dasybati</tp:taxon-name-part></tp:taxon-name></italic> differs by being longer (52 mm), less proglottids (100), the accessory suckers are reported as being absent, the hooks are longer in total abaxial length (130 vs. 84–90), and the number of testes is greater (90–100 vs. 47–60). <italic><tp:taxon-name><tp:taxon-name-part taxon-name-part-type="genus" reg="Acanthobothrium">Acanthobothrium</tp:taxon-name-part><tp:taxon-name-part taxon-name-part-type="species" reg="grandiceps">grandiceps</tp:taxon-name-part></tp:taxon-name></italic> differs from the new species by being shorter (14–20 mm vs. 41 mm), having a greater number of proglottids (950 vs. 152–164), the accessory suckers are larger (200–210 vs. 12–13 long by 30–32 wide), the bothridia (and loculi) are longer (2200–2300 vs. 427–460), the hooks are longer in total abaxial length (165–180 vs. 84–90), and the number of testes is greater (110–130 vs. 47–60). <italic><tp:taxon-name><tp:taxon-name-part taxon-name-part-type="genus" reg="Acanthobothrium">Acanthobothrium</tp:taxon-name-part><tp:taxon-name-part taxon-name-part-type="species" reg="karachiense">karachiense</tp:taxon-name-part></tp:taxon-name></italic> is different from the new species by having a greater number of proglottids (278–293 vs. 152–164, the scolex is larger (1750–1790 vs. 288), the bothridia (and loculi) are longer (1290–1450 vs. 427–460), it has smaller hooks in total abaxial length (62–68 vs. 84–90), and the number of testes is greater (74–98 vs. 47–60). <italic><tp:taxon-name><tp:taxon-name-part taxon-name-part-type="genus" reg="Acanthobothrium">Acanthobothrium</tp:taxon-name-part><tp:taxon-name-part taxon-name-part-type="species" reg="ijimai">ijimai</tp:taxon-name-part></tp:taxon-name></italic> differs from the new species by having larger accessory suckers (100 vs. 12–13 long by 30–32 wide), the bothridia are longer (1600–1700 vs. 425–470), the hooks are longer in total abaxial length (90–110 vs. 84–90), and the number of testes is greater (100–130 vs. 47–60). <italic><tp:taxon-name><tp:taxon-name-part taxon-name-part-type="genus" reg="Acanthobothrium">Acanthobothrium</tp:taxon-name-part><tp:taxon-name-part taxon-name-part-type="species" reg="macrocephalum">macrocephalum</tp:taxon-name-part></tp:taxon-name></italic> differs from the new species by being longer (82–287 mm vs. 41), having a greater number of proglottids (209–1000 vs. 152–164), the scolex is larger (3000–3250 vs. 288), the accessory suckers are larger (146–308 vs. 12–13 long by 30–32 wide), the bothridia (and loculi) are longer (1230–2471 vs. 425–470), the hooks are longer in the total abaxial length (96–142 vs. 84–90), and the number of testes is greater (92–145 vs. 47–60). <italic><tp:taxon-name><tp:taxon-name-part taxon-name-part-type="genus" reg="Acanthobothrium">Acanthobothrium</tp:taxon-name-part><tp:taxon-name-part taxon-name-part-type="species" reg="pingtanensis">pingtanensis</tp:taxon-name-part></tp:taxon-name></italic> differs from the new species by being longer (150–160 mm vs. 41 mm), the scolex is larger (3200–3680 vs. 288), the accessory sucker is larger (320–340 in diameter vs. 12–13 long by 30–32 wide), and the total number of testes is greater (92–106 vs. 47–60). <italic><tp:taxon-name><tp:taxon-name-part taxon-name-part-type="genus" reg="Acanthobothrium">Acanthobothrium</tp:taxon-name-part><tp:taxon-name-part taxon-name-part-type="species" reg="mujibi">mujibi</tp:taxon-name-part></tp:taxon-name></italic> differs from the new species by having a larger scolex (750–800 vs. 288 of <italic><tp:taxon-name><tp:taxon-name-part taxon-name-part-type="genus" reg="Acanthobothrium">A.</tp:taxon-name-part><tp:taxon-name-part taxon-name-part-type="species" reg="pulidofloresae">pulidofloresae</tp:taxon-name-part></tp:taxon-name></italic> sp. nov.), bothridia that are longer (930 vs. 427–460), smaller hooks in total abaxial length (58–76 vs. 84–90), and the number of testes is less (36–41 vs. 47–60). Finally, <italic><tp:taxon-name><tp:taxon-name-part taxon-name-part-type="genus" reg="Acanthobothrium">A.</tp:taxon-name-part><tp:taxon-name-part taxon-name-part-type="species" reg="cribbi">cribbi</tp:taxon-name-part></tp:taxon-name></italic> is different from <italic><tp:taxon-name><tp:taxon-name-part taxon-name-part-type="genus" reg="Acanthobothrium">A.</tp:taxon-name-part><tp:taxon-name-part taxon-name-part-type="species" reg="pulidofloresae">pulidofloresae</tp:taxon-name-part></tp:taxon-name></italic> sp. nov. by being somewhat larger (50 mm vs. 41 mm), having a greater number of proglottids (200–300 vs. 152–164), larger accessory suckers (80–152 in diameter vs. 12–13 long by 30–32 wide), and a greater total number of testes (72–96 vs. 47–60).</p><p>Three other species cataloged as <italic>species inquirendae</italic> by <xref ref-type="bibr" rid="B12">Caira et al. (2012)</xref> are illustrated as having a clover-leaf scolex configuration: <italic><tp:taxon-name><tp:taxon-name-part taxon-name-part-type="genus" reg="Acanthobothrium">A.</tp:taxon-name-part><tp:taxon-name-part taxon-name-part-type="species" reg="majumdari">majumdari</tp:taxon-name-part></tp:taxon-name></italic>, <italic><tp:taxon-name><tp:taxon-name-part taxon-name-part-type="genus" reg="Acanthobothrium">A.</tp:taxon-name-part><tp:taxon-name-part taxon-name-part-type="species" reg="tsingtaoensis">tsingtaoensis</tp:taxon-name-part></tp:taxon-name></italic>, and <italic><tp:taxon-name><tp:taxon-name-part taxon-name-part-type="genus" reg="Acanthobothrium">A.</tp:taxon-name-part><tp:taxon-name-part taxon-name-part-type="species" reg="zugeinensis">zugeinensis</tp:taxon-name-part></tp:taxon-name></italic>. <italic><tp:taxon-name><tp:taxon-name-part taxon-name-part-type="genus" reg="Acanthobothrium">Acanthobothrium</tp:taxon-name-part><tp:taxon-name-part taxon-name-part-type="species" reg="majumdari">majumdari</tp:taxon-name-part></tp:taxon-name></italic> and <italic><tp:taxon-name><tp:taxon-name-part taxon-name-part-type="genus" reg="Acanthobothrium">A.</tp:taxon-name-part><tp:taxon-name-part taxon-name-part-type="species" reg="zugeinensis">zugeinensis</tp:taxon-name-part></tp:taxon-name></italic> can be considered to be in Category 3 based on the symmetry of the ovarian lobes, i.e., for <italic>A <tp:taxon-name><tp:taxon-name-part taxon-name-part-type="genus" reg="Acanthobothrium"/><tp:taxon-name-part taxon-name-part-type="species" reg="majumdari">majumdari</tp:taxon-name-part></tp:taxon-name></italic>, which which was reported as “each lobe length 0.1 (0.07–0.11)” (<xref ref-type="bibr" rid="B39">Pramanik and Manna 2010</xref>), and <italic><tp:taxon-name><tp:taxon-name-part taxon-name-part-type="genus" reg="Acanthobothrium">A.</tp:taxon-name-part><tp:taxon-name-part taxon-name-part-type="species" reg="zugeinensis">zugeinensis</tp:taxon-name-part></tp:taxon-name></italic> described as “ovary lobed 902–985 µm for 213–236 µm” (<xref ref-type="bibr" rid="B55">Yang and Lin 1994</xref>). It is not possible to determine a possible category for <italic><tp:taxon-name><tp:taxon-name-part taxon-name-part-type="genus" reg="Acanthobothrium">A.</tp:taxon-name-part><tp:taxon-name-part taxon-name-part-type="species" reg="tsingtaoensis">tsingtaoensis</tp:taxon-name-part></tp:taxon-name></italic>. <italic><tp:taxon-name><tp:taxon-name-part taxon-name-part-type="genus" reg="Acanthobothrium">Acanthobothrium</tp:taxon-name-part><tp:taxon-name-part taxon-name-part-type="species" reg="majumdari">majumdari</tp:taxon-name-part></tp:taxon-name></italic> differs from the new species by being longer (60–67 mm vs. 41 mm), having a very wide scolex (4400–5100 µm; i.e.,“4.8 (4.4–5.1) mm”) (<xref ref-type="bibr" rid="B39">Pramanik and Manna 2010</xref>) vs. 288 long by 413 µm wide for the new species; the bothridia are longer (2000 µm vs. 425–470 µm), the hooks are smaller in <italic><tp:taxon-name><tp:taxon-name-part taxon-name-part-type="genus" reg="Acanthobothrium">A.</tp:taxon-name-part><tp:taxon-name-part taxon-name-part-type="species" reg="majumdari">majumdari</tp:taxon-name-part></tp:taxon-name></italic> (total hook length 70 µm vs. 78–94 µm), the handle is longer (51–55 µm vs. 36–42), the number of testes per proglottid in <italic><tp:taxon-name><tp:taxon-name-part taxon-name-part-type="genus" reg="Acanthobothrium">A.</tp:taxon-name-part><tp:taxon-name-part taxon-name-part-type="species" reg="majumdari">majumdari</tp:taxon-name-part></tp:taxon-name></italic> is greater (145–155 vs. 47–60), and <italic><tp:taxon-name><tp:taxon-name-part taxon-name-part-type="genus" reg="Acanthobothrium">A.</tp:taxon-name-part><tp:taxon-name-part taxon-name-part-type="species" reg="majumdari">majumdari</tp:taxon-name-part></tp:taxon-name></italic> is apolytic.</p><p><italic><tp:taxon-name><tp:taxon-name-part taxon-name-part-type="genus" reg="Acanthobothrium">Acanthobothrium</tp:taxon-name-part><tp:taxon-name-part taxon-name-part-type="species" reg="pulidofloresae">pulidofloresae</tp:taxon-name-part></tp:taxon-name></italic> sp. nov. differs from <italic><tp:taxon-name><tp:taxon-name-part taxon-name-part-type="genus" reg="Acanthobothrium">A.</tp:taxon-name-part><tp:taxon-name-part taxon-name-part-type="species" reg="zugeinensis">zugeinensis</tp:taxon-name-part></tp:taxon-name></italic> by being shorter (41 mm vs. 140–160 mm), having a shorter scolex (288 long by 413 µm wide vs. 2601 by 2506 µm, see <xref ref-type="bibr" rid="B55">Yang and Lin 1994</xref>), the bothridia are shorter (425–470 µm vs. 664–688 µm), the hooks are longer (78–94 µm total hook length vs. 68–75 µm), the length of the handle is shorter (36–42 vs. 51–55 µm). The new species differs from <italic><tp:taxon-name><tp:taxon-name-part taxon-name-part-type="genus" reg="Acanthobothrium">A.</tp:taxon-name-part><tp:taxon-name-part taxon-name-part-type="species" reg="majumdari">majumdari</tp:taxon-name-part></tp:taxon-name></italic> in the number of testes per proglottid (47–60 vs. 106–132) and it can be distinguished from <italic><tp:taxon-name><tp:taxon-name-part taxon-name-part-type="genus" reg="Acanthobothrium">A.</tp:taxon-name-part><tp:taxon-name-part taxon-name-part-type="species" reg="majumdari">majumdari</tp:taxon-name-part></tp:taxon-name></italic> because the latter species is acraspedote.</p></tp:treatment-sec><tp:treatment-sec><!--Section generated to contain objects referenced in tp:taxon-treatment.--><table-wrap id="T1" position="float" orientation="portrait"><label>Table 1.</label><caption><p>Species of <italic><tp:taxon-name><tp:taxon-name-part taxon-name-part-type="genus" reg="Acanthobothrium">Acanthobothrium</tp:taxon-name-part></tp:taxon-name></italic> different categories that were compared with <italic><tp:taxon-name><tp:taxon-name-part taxon-name-part-type="genus" reg="Acanthobothrium">A.</tp:taxon-name-part><tp:taxon-name-part taxon-name-part-type="species" reg="garciaprietoi">garciaprietoi</tp:taxon-name-part></tp:taxon-name></italic> sp. nov. and <italic><tp:taxon-name><tp:taxon-name-part taxon-name-part-type="genus" reg="Acanthobothrium">A.</tp:taxon-name-part><tp:taxon-name-part taxon-name-part-type="species" reg="pulidofloresae">pulidofloresae</tp:taxon-name-part></tp:taxon-name></italic> sp. nov. Note: * = Species with characters used are mostly assigned to category 5; ** = species with characters used are mostly assigned to another category, but some of them allow them to be in category 5; † = species considerate as species <italic>inquirenda</italic> by <xref ref-type="bibr" rid="B12">Caira et al. (2012)</xref>.</p></caption><table id="TID0EZ1AI" rules="all"><tbody><tr><th rowspan="1" colspan="1">Species</th><th rowspan="1" colspan="1">Type host</th><th rowspan="1" colspan="1">Type locality</th><th rowspan="1" colspan="1">Source</th></tr><tr><td rowspan="1" colspan="4">
                <bold>Category 1</bold>
              </td></tr><tr><td rowspan="1" colspan="1"><italic><tp:taxon-name><tp:taxon-name-part taxon-name-part-type="genus" reg="Acanthobothrium">A.</tp:taxon-name-part><tp:taxon-name-part taxon-name-part-type="species" reg="fogeli">fogeli</tp:taxon-name-part></tp:taxon-name></italic> Goldstein, 1964</td><td rowspan="1" colspan="1"><italic><tp:taxon-name><tp:taxon-name-part taxon-name-part-type="genus" reg="Gymnura">Gymnura</tp:taxon-name-part><tp:taxon-name-part taxon-name-part-type="species" reg="lessae">lessae</tp:taxon-name-part></tp:taxon-name></italic> (Yokota &amp; Carvalho, 2017) (as <italic><tp:taxon-name><tp:taxon-name-part taxon-name-part-type="genus" reg="Gymnura">Gymnura</tp:taxon-name-part><tp:taxon-name-part taxon-name-part-type="species" reg="micrura">micrura</tp:taxon-name-part></tp:taxon-name></italic> (Bloch &amp; Schneider, 1801))</td><td rowspan="1" colspan="1">Northeastern Gulf of Mexico, Florida</td><td rowspan="1" colspan="1">Goldstein (1964)</td></tr><tr><td rowspan="1" colspan="1"><italic><tp:taxon-name><tp:taxon-name-part taxon-name-part-type="genus" reg="Acanthobothrium">A.</tp:taxon-name-part><tp:taxon-name-part taxon-name-part-type="species" reg="himanturi">himanturi</tp:taxon-name-part></tp:taxon-name></italic> Brooks, 1977</td><td rowspan="1" colspan="1"><italic><tp:taxon-name><tp:taxon-name-part taxon-name-part-type="genus" reg="Styracura">Styracura</tp:taxon-name-part><tp:taxon-name-part taxon-name-part-type="species" reg="schmardae">schmardae</tp:taxon-name-part></tp:taxon-name></italic> (Werner, 1904) (as <italic><tp:taxon-name><tp:taxon-name-part taxon-name-part-type="genus" reg="Himantura">Himantura</tp:taxon-name-part><tp:taxon-name-part taxon-name-part-type="species" reg="schmardae">schmardae</tp:taxon-name-part></tp:taxon-name></italic>)</td><td rowspan="1" colspan="1">Caribbean Sea, La Cienaga, Magdalena, Colombia</td><td rowspan="1" colspan="1">Brooks (1977)</td></tr><tr><td rowspan="1" colspan="1"><italic><tp:taxon-name><tp:taxon-name-part taxon-name-part-type="genus" reg="Acanthobothrium">A.</tp:taxon-name-part><tp:taxon-name-part taxon-name-part-type="species" reg="lentiginosum">lentiginosum</tp:taxon-name-part></tp:taxon-name></italic> Vardo-Zalik &amp; Campbell, 2011</td><td rowspan="1" colspan="1"><italic><tp:taxon-name><tp:taxon-name-part taxon-name-part-type="genus" reg="Pseudobatos">Pseudobatos</tp:taxon-name-part><tp:taxon-name-part taxon-name-part-type="species" reg="lentiginosus">lentiginosus</tp:taxon-name-part></tp:taxon-name></italic> (Garman, 1880) (as <italic><tp:taxon-name><tp:taxon-name-part taxon-name-part-type="genus" reg="Rhinobatos">Rhinobatos</tp:taxon-name-part><tp:taxon-name-part taxon-name-part-type="species" reg="lentiginosus">lentiginosus</tp:taxon-name-part></tp:taxon-name></italic>)</td><td rowspan="1" colspan="1">Gulf of Mexico</td><td rowspan="1" colspan="1">Vardo-Zalik and Campbell (2011)</td></tr><tr><td rowspan="1" colspan="1"><italic><tp:taxon-name><tp:taxon-name-part taxon-name-part-type="genus" reg="Acanthobothrium">A.</tp:taxon-name-part><tp:taxon-name-part taxon-name-part-type="species" reg="lineatum">lineatum</tp:taxon-name-part></tp:taxon-name></italic> Campbell, 1969</td><td rowspan="1" colspan="1"><italic><tp:taxon-name><tp:taxon-name-part taxon-name-part-type="genus" reg="Hypanus">Hypanus</tp:taxon-name-part><tp:taxon-name-part taxon-name-part-type="species" reg="americanus">americanus</tp:taxon-name-part></tp:taxon-name></italic> (Hildebrand &amp; Schroeder, 1928) (as <italic><tp:taxon-name><tp:taxon-name-part taxon-name-part-type="genus" reg="Dasyatis">Dasyatis</tp:taxon-name-part><tp:taxon-name-part taxon-name-part-type="species" reg="americana">americana</tp:taxon-name-part></tp:taxon-name></italic>)</td><td rowspan="1" colspan="1">Chesapeake Bay, Virginia, USA</td><td rowspan="1" colspan="1">Campbell (1969)</td></tr><tr><td rowspan="1" colspan="1"><italic><tp:taxon-name><tp:taxon-name-part taxon-name-part-type="genus" reg="Acanthobothrium">A.</tp:taxon-name-part><tp:taxon-name-part taxon-name-part-type="species" reg="marplatensis">marplatensis</tp:taxon-name-part></tp:taxon-name></italic> Ivanov &amp; Campbell, 1998</td><td rowspan="1" colspan="1"><italic><tp:taxon-name><tp:taxon-name-part taxon-name-part-type="genus" reg="Atlantoraja">Atlantoraja</tp:taxon-name-part><tp:taxon-name-part taxon-name-part-type="species" reg="castelnaui">castelnaui</tp:taxon-name-part></tp:taxon-name></italic> (Miranda Ribeiro, 1907) (as <italic><tp:taxon-name><tp:taxon-name-part taxon-name-part-type="genus" reg="Rioraja">Rioraja</tp:taxon-name-part><tp:taxon-name-part taxon-name-part-type="species" reg="castelnaui">castelnaui</tp:taxon-name-part></tp:taxon-name></italic>)</td><td rowspan="1" colspan="1">Mar del Plata, Buenos Aires, Argentina</td><td rowspan="1" colspan="1">Ivanov and Campbell (1998)</td></tr><tr><td rowspan="1" colspan="1"><italic><tp:taxon-name><tp:taxon-name-part taxon-name-part-type="genus" reg="Acanthobothrium">A.</tp:taxon-name-part><tp:taxon-name-part taxon-name-part-type="species" reg="schalli">schalli</tp:taxon-name-part></tp:taxon-name></italic> Vardo-Zalik &amp; Campbell, 2011</td><td rowspan="1" colspan="1"><italic><tp:taxon-name><tp:taxon-name-part taxon-name-part-type="genus" reg="Mustelus">Mustelus</tp:taxon-name-part><tp:taxon-name-part taxon-name-part-type="species" reg="canis">canis</tp:taxon-name-part></tp:taxon-name></italic> (Mitchill, 1815)</td><td rowspan="1" colspan="1">Gulf of Mexico</td><td rowspan="1" colspan="1">Vardo-Zalik and Campbell (2011)</td></tr><tr><td rowspan="1" colspan="1"><italic><tp:taxon-name><tp:taxon-name-part taxon-name-part-type="genus" reg="Acanthobothrium">A.</tp:taxon-name-part><tp:taxon-name-part taxon-name-part-type="species" reg="stefaniae">stefaniae</tp:taxon-name-part></tp:taxon-name></italic> Franzese &amp; Ivanov, 2018</td><td rowspan="1" colspan="1"><italic><tp:taxon-name><tp:taxon-name-part taxon-name-part-type="genus" reg="Discopyge">Discopyge</tp:taxon-name-part><tp:taxon-name-part taxon-name-part-type="species" reg="tschudii">tschudii</tp:taxon-name-part></tp:taxon-name></italic> Heckel, 1846</td><td rowspan="1" colspan="1">Coastal waters off Mar Chiquita City, Buenos Aires Province</td><td rowspan="1" colspan="1">
                <xref ref-type="bibr" rid="B18">Franzese and Ivanov (2018)</xref>
              </td></tr><tr><td rowspan="1" colspan="1"><italic><tp:taxon-name><tp:taxon-name-part taxon-name-part-type="genus" reg="Acanthobothrium">A.</tp:taxon-name-part><tp:taxon-name-part taxon-name-part-type="species" reg="ulmeri">ulmeri</tp:taxon-name-part></tp:taxon-name></italic> Vardo-Zalik &amp; Campbell, 2011</td><td rowspan="1" colspan="1"><italic><tp:taxon-name><tp:taxon-name-part taxon-name-part-type="genus" reg="Rostroraja">Rostroraja</tp:taxon-name-part><tp:taxon-name-part taxon-name-part-type="species" reg="texana">texana</tp:taxon-name-part></tp:taxon-name></italic> Chandler, 1921 (as <italic><tp:taxon-name><tp:taxon-name-part taxon-name-part-type="genus" reg="Raja">Raja</tp:taxon-name-part><tp:taxon-name-part taxon-name-part-type="species" reg="texana">texana</tp:taxon-name-part></tp:taxon-name></italic>)</td><td rowspan="1" colspan="1">Gulf of Mexico</td><td rowspan="1" colspan="1">Vardo-Zalik and Campbell (2011)</td></tr><tr><td rowspan="1" colspan="1"><italic><tp:taxon-name><tp:taxon-name-part taxon-name-part-type="genus" reg="Acanthobothrium">A.</tp:taxon-name-part><tp:taxon-name-part taxon-name-part-type="species" reg="westi">westi</tp:taxon-name-part></tp:taxon-name></italic> Vardo-Zalik &amp; Campbell, 2011</td><td rowspan="1" colspan="1">
                <italic>
                  <tp:taxon-name><tp:taxon-name-part taxon-name-part-type="genus" reg="Rostroraja">R.</tp:taxon-name-part><tp:taxon-name-part taxon-name-part-type="species" reg="texana">texana</tp:taxon-name-part></tp:taxon-name>
                </italic>
              </td><td rowspan="1" colspan="1">Gulf of Mexico</td><td rowspan="1" colspan="1">Vardo-Zalik and Campbell (2011)</td></tr><tr><td rowspan="1" colspan="4">
                <bold>Category 2</bold>
              </td></tr><tr><td rowspan="1" colspan="1"><italic><tp:taxon-name><tp:taxon-name-part taxon-name-part-type="genus" reg="Acanthobothrium">A.</tp:taxon-name-part><tp:taxon-name-part taxon-name-part-type="species" reg="tasajerasi">tasajerasi</tp:taxon-name-part></tp:taxon-name></italic> Brooks, 1977</td><td rowspan="1" colspan="1">
                <italic>
                  <tp:taxon-name><tp:taxon-name-part taxon-name-part-type="genus" reg="Styracura">S.</tp:taxon-name-part><tp:taxon-name-part taxon-name-part-type="species" reg="schmardae">schmardae</tp:taxon-name-part></tp:taxon-name>
                </italic>
              </td><td rowspan="1" colspan="1">Caribbean Sea, La Cienaga, Magdalena, Colombia</td><td rowspan="1" colspan="1">Brooks (1977)</td></tr><tr><td rowspan="1" colspan="1"><italic><tp:taxon-name><tp:taxon-name-part taxon-name-part-type="genus" reg="Acanthobothrium">A.</tp:taxon-name-part><tp:taxon-name-part taxon-name-part-type="species" reg="cartagenensis">cartagenensis</tp:taxon-name-part></tp:taxon-name></italic> Brooks &amp; Mayes, 1980</td><td rowspan="1" colspan="1"><italic><tp:taxon-name><tp:taxon-name-part taxon-name-part-type="genus" reg="Urobatis">Urobatis</tp:taxon-name-part><tp:taxon-name-part taxon-name-part-type="species" reg="jamaicensis">jamaicensis</tp:taxon-name-part></tp:taxon-name></italic> (Cuvier, 1816)</td><td rowspan="1" colspan="1">Cartagena, Colombia</td><td rowspan="1" colspan="1">Brooks and Mayes (1980)</td></tr><tr><td rowspan="1" colspan="1"><italic><tp:taxon-name><tp:taxon-name-part taxon-name-part-type="genus" reg="Acanthobothrium">A.</tp:taxon-name-part><tp:taxon-name-part taxon-name-part-type="species" reg="urotrygoni">urotrygoni</tp:taxon-name-part></tp:taxon-name></italic> Brooks &amp; Mayes, 1980</td><td rowspan="1" colspan="1"><italic><tp:taxon-name><tp:taxon-name-part taxon-name-part-type="genus" reg="Urotrygon">Urotrygon</tp:taxon-name-part><tp:taxon-name-part taxon-name-part-type="species" reg="venezuelae">venezuelae</tp:taxon-name-part></tp:taxon-name></italic> (Schultz, 1949)</td><td rowspan="1" colspan="1">Cartagena, Colombia</td><td rowspan="1" colspan="1">Brooks and Mayes (1980)</td></tr><tr><td rowspan="1" colspan="4">
                <bold>Category 1 and 2</bold>
              </td></tr><tr><td rowspan="1" colspan="1"><italic><tp:taxon-name><tp:taxon-name-part taxon-name-part-type="genus" reg="Acanthobothrium">A.</tp:taxon-name-part><tp:taxon-name-part taxon-name-part-type="species" reg="carolinae">carolinae</tp:taxon-name-part></tp:taxon-name></italic> Franzese &amp; Ivanov, 2020</td><td rowspan="1" colspan="1"><italic><tp:taxon-name><tp:taxon-name-part taxon-name-part-type="genus" reg="Bathyraja">Bathyraja</tp:taxon-name-part><tp:taxon-name-part taxon-name-part-type="species" reg="magellanica">magellanica</tp:taxon-name-part></tp:taxon-name></italic> (Philippi, 1902)</td><td rowspan="1" colspan="1">Coastal waters off Puerto San Julián, Santa Cruz Province</td><td rowspan="1" colspan="1">
                <xref ref-type="bibr" rid="B19">Franzese and Ivanov (2020)</xref>
              </td></tr><tr><td rowspan="1" colspan="1"><italic><tp:taxon-name><tp:taxon-name-part taxon-name-part-type="genus" reg="Acanthobothrium">A.</tp:taxon-name-part><tp:taxon-name-part taxon-name-part-type="species" reg="domingae">domingae</tp:taxon-name-part></tp:taxon-name></italic> Franzese &amp; Ivanov, 2020</td><td rowspan="1" colspan="1"><italic><tp:taxon-name><tp:taxon-name-part taxon-name-part-type="genus" reg="Dipturus">Dipturus</tp:taxon-name-part><tp:taxon-name-part taxon-name-part-type="species" reg="brevicaudatus">brevicaudatus</tp:taxon-name-part></tp:taxon-name></italic> (Marini, 1933)</td><td rowspan="1" colspan="1">Coastal waters off Santa Teresita, Buenos Aires Province</td><td rowspan="1" colspan="1">
                <xref ref-type="bibr" rid="B19">Franzese and Ivanov (2020)</xref>
              </td></tr><tr><td rowspan="1" colspan="4">
                <bold>Category 3</bold>
              </td></tr><tr><td rowspan="1" colspan="1"><italic><tp:taxon-name><tp:taxon-name-part taxon-name-part-type="genus" reg="Acanthobothrium">A.</tp:taxon-name-part><tp:taxon-name-part taxon-name-part-type="species" reg="majumdari">majumdari</tp:taxon-name-part></tp:taxon-name></italic> Pramanik &amp; Manna, 2010†</td><td rowspan="1" colspan="1"><italic><tp:taxon-name><tp:taxon-name-part taxon-name-part-type="genus" reg="Carcharias">Carcharias</tp:taxon-name-part><tp:taxon-name-part taxon-name-part-type="species" reg="walbeehmii">walbeehmii</tp:taxon-name-part></tp:taxon-name></italic> (Bleeker, 1856)</td><td rowspan="1" colspan="1">Digha coast, India</td><td rowspan="1" colspan="1">
                <xref ref-type="bibr" rid="B39">Pramanik and Manna (2010)</xref>
              </td></tr><tr><td rowspan="1" colspan="1"><italic><tp:taxon-name><tp:taxon-name-part taxon-name-part-type="genus" reg="Acanthobothrium">A.</tp:taxon-name-part><tp:taxon-name-part taxon-name-part-type="species" reg="robertsoni">robertsoni</tp:taxon-name-part></tp:taxon-name></italic> Campbell &amp; Beveridge, 2002</td><td rowspan="1" colspan="1"><italic><tp:taxon-name><tp:taxon-name-part taxon-name-part-type="genus" reg="Trygonorrhina">Trygonorrhina</tp:taxon-name-part><tp:taxon-name-part taxon-name-part-type="species" reg="fasciata">fasciata</tp:taxon-name-part></tp:taxon-name></italic> Müller &amp; Henle, 1841</td><td rowspan="1" colspan="1">Middleton, South Australia</td><td rowspan="1" colspan="1">
                <xref ref-type="bibr" rid="B14">Campbell and Beveridge (2002)</xref>
              </td></tr><tr><td rowspan="1" colspan="1"><italic><tp:taxon-name><tp:taxon-name-part taxon-name-part-type="genus" reg="Acanthobothrium">A.</tp:taxon-name-part><tp:taxon-name-part taxon-name-part-type="species" reg="zugeinensis">zugeinensis</tp:taxon-name-part></tp:taxon-name></italic> Yang &amp; Lin, 1994†</td><td rowspan="1" colspan="1"><italic><tp:taxon-name><tp:taxon-name-part taxon-name-part-type="genus" reg="Trygonorrhina">T.</tp:taxon-name-part><tp:taxon-name-part taxon-name-part-type="species" reg="zugei">zugei</tp:taxon-name-part></tp:taxon-name></italic> (as <italic><tp:taxon-name><tp:taxon-name-part taxon-name-part-type="genus" reg="Dasyatis">Dasyatis</tp:taxon-name-part><tp:taxon-name-part taxon-name-part-type="species" reg="zugei">zugei</tp:taxon-name-part></tp:taxon-name></italic>)</td><td rowspan="1" colspan="1">Xiamen, South Fujian, China</td><td rowspan="1" colspan="1">
                <xref ref-type="bibr" rid="B55">Yang and Lin (1994)</xref>
              </td></tr><tr><td rowspan="1" colspan="4">
                <bold>Category 4</bold>
              </td></tr><tr><td rowspan="1" colspan="1"><italic><tp:taxon-name><tp:taxon-name-part taxon-name-part-type="genus" reg="Acanthobothrium">A.</tp:taxon-name-part><tp:taxon-name-part taxon-name-part-type="species" reg="adlardi">adlardi</tp:taxon-name-part></tp:taxon-name></italic> Campbell &amp; Beveridge, 2002</td><td rowspan="1" colspan="1"><italic><tp:taxon-name><tp:taxon-name-part taxon-name-part-type="genus" reg="Pristiophorus">Pristiophorus</tp:taxon-name-part><tp:taxon-name-part taxon-name-part-type="species" reg="cirratus">cirratus</tp:taxon-name-part></tp:taxon-name></italic> (Latham, 1794)</td><td rowspan="1" colspan="1">Port Stanvac, South Australia</td><td rowspan="1" colspan="1">
                <xref ref-type="bibr" rid="B14">Campbell and Beveridge (2002)</xref>
              </td></tr><tr><td rowspan="1" colspan="1"><italic><tp:taxon-name><tp:taxon-name-part taxon-name-part-type="genus" reg="Acanthobothrium">A.</tp:taxon-name-part><tp:taxon-name-part taxon-name-part-type="species" reg="dasybati">dasybati</tp:taxon-name-part></tp:taxon-name></italic> Yamaguti, 1934 (Yamaguti, 1952)</td><td rowspan="1" colspan="1"><italic><tp:taxon-name><tp:taxon-name-part taxon-name-part-type="genus" reg="Hemitrygon">Hemitrygon</tp:taxon-name-part><tp:taxon-name-part taxon-name-part-type="species" reg="akajei">akajei</tp:taxon-name-part></tp:taxon-name></italic> (Müller &amp; Henle, 1841) (as <italic><tp:taxon-name><tp:taxon-name-part taxon-name-part-type="genus" reg="Dasyatis">Dasyatis</tp:taxon-name-part><tp:taxon-name-part taxon-name-part-type="species" reg="akajei">akajei</tp:taxon-name-part></tp:taxon-name></italic>)</td><td rowspan="1" colspan="1">Tarumi, Kobe, Japan</td><td rowspan="1" colspan="1">Yamaguti (1934)</td></tr><tr><td rowspan="1" colspan="1"><italic><tp:taxon-name><tp:taxon-name-part taxon-name-part-type="genus" reg="Acanthobothrium">A.</tp:taxon-name-part><tp:taxon-name-part taxon-name-part-type="species" reg="cestraciontis">cestraciontis</tp:taxon-name-part></tp:taxon-name></italic> (Yamaguti, 1934)</td><td rowspan="1" colspan="1"><italic><tp:taxon-name><tp:taxon-name-part taxon-name-part-type="genus" reg="Heterodontus">Heterodontus</tp:taxon-name-part><tp:taxon-name-part taxon-name-part-type="species" reg="japonicus">japonicus</tp:taxon-name-part></tp:taxon-name></italic> (Miklouho-Maclay &amp; Macleay, 1884) (as <italic><tp:taxon-name><tp:taxon-name-part taxon-name-part-type="genus" reg="Cestracion">Cestracion</tp:taxon-name-part><tp:taxon-name-part taxon-name-part-type="species" reg="japonicus">japonicus</tp:taxon-name-part></tp:taxon-name></italic>)</td><td rowspan="1" colspan="1">Pacific Ocean, Japan</td><td rowspan="1" colspan="1">Yamaguti (1934)</td></tr><tr><td rowspan="1" colspan="1"><italic><tp:taxon-name><tp:taxon-name-part taxon-name-part-type="genus" reg="Acanthobothrium">A.</tp:taxon-name-part><tp:taxon-name-part taxon-name-part-type="species" reg="cribbi">cribbi</tp:taxon-name-part></tp:taxon-name></italic> Campbell &amp; Beveridge, 2002</td><td rowspan="1" colspan="1"><italic><tp:taxon-name><tp:taxon-name-part taxon-name-part-type="genus" reg="Gymnura">Gymnura</tp:taxon-name-part><tp:taxon-name-part taxon-name-part-type="species" reg="australis">australis</tp:taxon-name-part></tp:taxon-name></italic> (Ramsay &amp; Ogilby, 1886)</td><td rowspan="1" colspan="1">Gulf of Carpentaria, Northern Territory, Australia</td><td rowspan="1" colspan="1">
                <xref ref-type="bibr" rid="B14">Campbell and Beveridge (2002)</xref>
              </td></tr><tr><td rowspan="1" colspan="1"><italic><tp:taxon-name><tp:taxon-name-part taxon-name-part-type="genus" reg="Acanthobothrium">A.</tp:taxon-name-part><tp:taxon-name-part taxon-name-part-type="species" reg="micracantha">micracantha</tp:taxon-name-part></tp:taxon-name></italic> Yamaguti, 1952</td><td rowspan="1" colspan="1">
                <italic>
                  <tp:taxon-name><tp:taxon-name-part taxon-name-part-type="genus" reg="Hemitrygon">H.</tp:taxon-name-part><tp:taxon-name-part taxon-name-part-type="species" reg="akajei">akajei</tp:taxon-name-part></tp:taxon-name>
                </italic>
              </td><td rowspan="1" colspan="1">Nagasaki, East China Sea, Japan</td><td rowspan="1" colspan="1">Yamaguti (1952)</td></tr><tr><td rowspan="1" colspan="1"><italic><tp:taxon-name><tp:taxon-name-part taxon-name-part-type="genus" reg="Acanthobothrium">A.</tp:taxon-name-part><tp:taxon-name-part taxon-name-part-type="species" reg="grandiceps">grandiceps</tp:taxon-name-part></tp:taxon-name></italic> Yamaguti, 1952</td><td rowspan="1" colspan="1"><italic><tp:taxon-name><tp:taxon-name-part taxon-name-part-type="genus" reg="Telatrygon">Telatrygon</tp:taxon-name-part><tp:taxon-name-part taxon-name-part-type="species" reg="zugei">zugei</tp:taxon-name-part></tp:taxon-name></italic> (Müller &amp; Henle, 1841) (as <italic><tp:taxon-name><tp:taxon-name-part taxon-name-part-type="genus" reg="Trygon">Trygon</tp:taxon-name-part><tp:taxon-name-part taxon-name-part-type="species" reg="zugei">zugei</tp:taxon-name-part></tp:taxon-name></italic>)</td><td rowspan="1" colspan="1">East China Sea, Japan</td><td rowspan="1" colspan="1">Yamaguti (1952)</td></tr><tr><td rowspan="1" colspan="1"><italic><tp:taxon-name><tp:taxon-name-part taxon-name-part-type="genus" reg="Acanthobothrium">A.</tp:taxon-name-part><tp:taxon-name-part taxon-name-part-type="species" reg="ijimai">ijimai</tp:taxon-name-part></tp:taxon-name></italic> Yoshida, 1917</td><td rowspan="1" colspan="1">
                <italic>
                  <tp:taxon-name><tp:taxon-name-part taxon-name-part-type="genus" reg="Hemitrygon">H.</tp:taxon-name-part><tp:taxon-name-part taxon-name-part-type="species" reg="akajei">akajei</tp:taxon-name-part></tp:taxon-name>
                </italic>
              </td><td rowspan="1" colspan="1">Tokyo, Japan</td><td rowspan="1" colspan="1"><xref ref-type="bibr" rid="B56">Yoshida (1917)</xref>, Williams (1969), Yang et al. (2016)</td></tr><tr><td rowspan="1" colspan="1"><italic><tp:taxon-name><tp:taxon-name-part taxon-name-part-type="genus" reg="Acanthobothrium">A.</tp:taxon-name-part><tp:taxon-name-part taxon-name-part-type="species" reg="karachiense">karachiense</tp:taxon-name-part></tp:taxon-name></italic> Bilqees, 1980</td><td rowspan="1" colspan="1"><italic><tp:taxon-name><tp:taxon-name-part taxon-name-part-type="genus" reg="Mustelus">Mustelus</tp:taxon-name-part><tp:taxon-name-part taxon-name-part-type="species" reg="manazo">manazo</tp:taxon-name-part></tp:taxon-name></italic> Bleeker, 1855 (as <italic><tp:taxon-name><tp:taxon-name-part taxon-name-part-type="genus" reg="Cynias">Cynias</tp:taxon-name-part><tp:taxon-name-part taxon-name-part-type="species" reg="manazo">manazo</tp:taxon-name-part></tp:taxon-name></italic>)</td><td rowspan="1" colspan="1">Karachi Coast, Pakistan</td><td rowspan="1" colspan="1">Bilqees (1980)</td></tr><tr><td rowspan="1" colspan="1"><italic><tp:taxon-name><tp:taxon-name-part taxon-name-part-type="genus" reg="Acanthobothrium">A.</tp:taxon-name-part><tp:taxon-name-part taxon-name-part-type="species" reg="macrocephalum">macrocephalum</tp:taxon-name-part></tp:taxon-name></italic> Wang &amp; Yang, 2001</td><td rowspan="1" colspan="1">
                <italic>
                  <tp:taxon-name><tp:taxon-name-part taxon-name-part-type="genus" reg="Hemitrygon">H.</tp:taxon-name-part><tp:taxon-name-part taxon-name-part-type="species" reg="akajei">akajei</tp:taxon-name-part></tp:taxon-name>
                </italic>
              </td><td rowspan="1" colspan="1">Xiamen, Fujiari, China</td><td rowspan="1" colspan="1">Wang and Yang (2001)</td></tr><tr><td rowspan="1" colspan="1"><italic><tp:taxon-name><tp:taxon-name-part taxon-name-part-type="genus" reg="Acanthobothrium">A.</tp:taxon-name-part><tp:taxon-name-part taxon-name-part-type="species" reg="pingtanensis">pingtanensis</tp:taxon-name-part></tp:taxon-name></italic> Wang, 1984</td><td rowspan="1" colspan="1"><italic><tp:taxon-name><tp:taxon-name-part taxon-name-part-type="genus" reg="Neotrygon">Neotrygon</tp:taxon-name-part><tp:taxon-name-part taxon-name-part-type="species" reg="kuhlii">kuhlii</tp:taxon-name-part></tp:taxon-name></italic> (Müller &amp; Henle, 1841) (as <italic><tp:taxon-name><tp:taxon-name-part taxon-name-part-type="genus" reg="Dasyatis">Dasyatis</tp:taxon-name-part><tp:taxon-name-part taxon-name-part-type="species" reg="kuhlii">kuhlii</tp:taxon-name-part></tp:taxon-name></italic>)</td><td rowspan="1" colspan="1">Fujian Province, China</td><td rowspan="1" colspan="1">Wang (1984)</td></tr><tr><td rowspan="1" colspan="4">
                <bold>Category 5</bold>
              </td></tr><tr><td rowspan="1" colspan="1"><italic><tp:taxon-name><tp:taxon-name-part taxon-name-part-type="genus" reg="Acanthobothrium">A.</tp:taxon-name-part><tp:taxon-name-part taxon-name-part-type="species" reg="amazonensis">amazonensis</tp:taxon-name-part></tp:taxon-name></italic> Mayes, Brooks &amp; Thorson, 1978</td><td rowspan="1" colspan="1"><italic><tp:taxon-name><tp:taxon-name-part taxon-name-part-type="genus" reg="Potamotrygon">Potamotrygon</tp:taxon-name-part><tp:taxon-name-part taxon-name-part-type="species" reg="circularis">circularis</tp:taxon-name-part></tp:taxon-name></italic> (German, 1913)</td><td rowspan="1" colspan="1">Itacuari River, Brazil</td><td rowspan="1" colspan="1">Mayes et al. (1978)</td></tr><tr><td rowspan="1" colspan="1"><italic><tp:taxon-name><tp:taxon-name-part taxon-name-part-type="genus" reg="Acanthobothrium">A.</tp:taxon-name-part><tp:taxon-name-part taxon-name-part-type="species" reg="angelae">angelae</tp:taxon-name-part></tp:taxon-name></italic> Campbell &amp; Beveridge, 2002</td><td rowspan="1" colspan="1"><italic><tp:taxon-name><tp:taxon-name-part taxon-name-part-type="genus" reg="Hypnos">Hypnos</tp:taxon-name-part><tp:taxon-name-part taxon-name-part-type="species" reg="monopterygius">monopterygius</tp:taxon-name-part></tp:taxon-name></italic> (Shaw, 1795)</td><td rowspan="1" colspan="1">Yarraville Shoals, South Australia</td><td rowspan="1" colspan="1">
                <xref ref-type="bibr" rid="B14">Campbell and Beveridge (2002)</xref>
              </td></tr><tr><td rowspan="1" colspan="1"><italic><tp:taxon-name><tp:taxon-name-part taxon-name-part-type="genus" reg="Acanthobothrium">A.</tp:taxon-name-part><tp:taxon-name-part taxon-name-part-type="species" reg="confusum">confusum</tp:taxon-name-part></tp:taxon-name></italic> Baer &amp; Euzet, 1962</td><td rowspan="1" colspan="1">
                <italic>
                  <tp:taxon-name><tp:taxon-name-part taxon-name-part-type="genus" reg="Neotrygon">N.</tp:taxon-name-part><tp:taxon-name-part taxon-name-part-type="species" reg="kuhlii">kuhlii</tp:taxon-name-part></tp:taxon-name>
                </italic>
              </td><td rowspan="1" colspan="1">Indian Ocean, Sri Lanka</td><td rowspan="1" colspan="1">Baer and Euzet (1962)</td></tr><tr><td rowspan="1" colspan="1"><italic><tp:taxon-name><tp:taxon-name-part taxon-name-part-type="genus" reg="Acanthobothrium">A.</tp:taxon-name-part><tp:taxon-name-part taxon-name-part-type="species" reg="edmondsi">edmondsi</tp:taxon-name-part></tp:taxon-name></italic> Campbell &amp; Beveridge, 2002</td><td rowspan="1" colspan="1"><italic><tp:taxon-name><tp:taxon-name-part taxon-name-part-type="genus" reg="Parascyllium">Parascyllium</tp:taxon-name-part><tp:taxon-name-part taxon-name-part-type="species" reg="ferrugineum">ferrugineum</tp:taxon-name-part></tp:taxon-name></italic> (McCulloch, 1911)</td><td rowspan="1" colspan="1">Port Stanvac, South Australia</td><td rowspan="1" colspan="1">
                <xref ref-type="bibr" rid="B14">Campbell and Beveridge (2002)</xref>
              </td></tr><tr><td rowspan="1" colspan="1"><italic><tp:taxon-name><tp:taxon-name-part taxon-name-part-type="genus" reg="Acanthobothrium">A.</tp:taxon-name-part><tp:taxon-name-part taxon-name-part-type="species" reg="franus">franus</tp:taxon-name-part></tp:taxon-name></italic> Marques, Centritto &amp; Stewart, 1997*</td><td rowspan="1" colspan="1"><italic><tp:taxon-name><tp:taxon-name-part taxon-name-part-type="genus" reg="Narcine">Narcine</tp:taxon-name-part><tp:taxon-name-part taxon-name-part-type="species" reg="entemedor">entemedor</tp:taxon-name-part></tp:taxon-name></italic> (Jordan &amp; Starks, 1895)</td><td rowspan="1" colspan="1">Cuajiniquil Beach, Gulf of Santa Helena, Guanacaste, Costa Rica</td><td rowspan="1" colspan="1">Marques et al. (1997b)</td></tr><tr><td rowspan="1" colspan="1"><italic><tp:taxon-name><tp:taxon-name-part taxon-name-part-type="genus" reg="Acanthobothrium">A.</tp:taxon-name-part><tp:taxon-name-part taxon-name-part-type="species" reg="giganticum">giganticum</tp:taxon-name-part></tp:taxon-name></italic> Sanaka, Lakshmi &amp; Hanumantharao, 1993</td><td rowspan="1" colspan="1">
                <italic>
                  <tp:taxon-name><tp:taxon-name-part taxon-name-part-type="genus" reg="Gymnura">G.</tp:taxon-name-part><tp:taxon-name-part taxon-name-part-type="species" reg="micrura">micrura</tp:taxon-name-part></tp:taxon-name>
                </italic>
              </td><td rowspan="1" colspan="1">Waltair coast, India</td><td rowspan="1" colspan="1">Sanaka et al. (1993)</td></tr><tr><td rowspan="1" colspan="1"><italic><tp:taxon-name><tp:taxon-name-part taxon-name-part-type="genus" reg="Acanthobothrium">A.</tp:taxon-name-part><tp:taxon-name-part taxon-name-part-type="species" reg="goldsteini">goldsteini</tp:taxon-name-part></tp:taxon-name></italic> Appy &amp; Dailey, 1973*</td><td rowspan="1" colspan="1"><italic><tp:taxon-name><tp:taxon-name-part taxon-name-part-type="genus" reg="Platyrhinoidis">Platyrhinoidis</tp:taxon-name-part><tp:taxon-name-part taxon-name-part-type="species" reg="triseriata">triseriata</tp:taxon-name-part></tp:taxon-name></italic> (Jordan &amp; Gilbert, 1880)</td><td rowspan="1" colspan="1">Seal Beach, California, USA</td><td rowspan="1" colspan="1">Appy and Dailey (1973)</td></tr><tr><td rowspan="1" colspan="1"><italic><tp:taxon-name><tp:taxon-name-part taxon-name-part-type="genus" reg="Acanthobothrium">A.</tp:taxon-name-part><tp:taxon-name-part taxon-name-part-type="species" reg="hispidum">hispidum</tp:taxon-name-part></tp:taxon-name></italic> Riser, 1955</td><td rowspan="1" colspan="1"><italic><tp:taxon-name><tp:taxon-name-part taxon-name-part-type="genus" reg="Tetronarce">Tetronarce</tp:taxon-name-part><tp:taxon-name-part taxon-name-part-type="species" reg="californica">californica</tp:taxon-name-part></tp:taxon-name></italic> (Ayres, 1855)</td><td rowspan="1" colspan="1">Monterey Bay, California, USA</td><td rowspan="1" colspan="1">Riser (1955)</td></tr><tr><td rowspan="1" colspan="1"><italic><tp:taxon-name><tp:taxon-name-part taxon-name-part-type="genus" reg="Acanthobothrium">A.</tp:taxon-name-part><tp:taxon-name-part taxon-name-part-type="species" reg="inbiorium">inbiorium</tp:taxon-name-part></tp:taxon-name></italic> Marques, Centritto &amp; Stewart, 1997</td><td rowspan="1" colspan="1">
                <italic>
                  <tp:taxon-name><tp:taxon-name-part taxon-name-part-type="genus" reg="Narcine">N.</tp:taxon-name-part><tp:taxon-name-part taxon-name-part-type="species" reg="entemedor">entemedor</tp:taxon-name-part></tp:taxon-name>
                </italic>
              </td><td rowspan="1" colspan="1">Cuajiniquil Beach, Gulf of Santa Helena, Guanacaste, Costa Rica</td><td rowspan="1" colspan="1">Marques et al. (1997b)</td></tr><tr><td rowspan="1" colspan="1"><italic><tp:taxon-name><tp:taxon-name-part taxon-name-part-type="genus" reg="Acanthobothrium">A.</tp:taxon-name-part><tp:taxon-name-part taxon-name-part-type="species" reg="indicum">indicum</tp:taxon-name-part></tp:taxon-name></italic> (Subhapradha, 1955)</td><td rowspan="1" colspan="1"><italic><tp:taxon-name><tp:taxon-name-part taxon-name-part-type="genus" reg="Narcine">Narcine</tp:taxon-name-part><tp:taxon-name-part taxon-name-part-type="species" reg="brasiliensis">brasiliensis</tp:taxon-name-part></tp:taxon-name></italic> (Olfers, 1831) (as <italic><tp:taxon-name><tp:taxon-name-part taxon-name-part-type="genus" reg="Narcine">Narcine</tp:taxon-name-part><tp:taxon-name-part taxon-name-part-type="species" reg="braunii">braunii</tp:taxon-name-part></tp:taxon-name></italic>)</td><td rowspan="1" colspan="1">Madras Coast, India</td><td rowspan="1" colspan="1">Subhapradha (1955)</td></tr><tr><td rowspan="1" colspan="1"><italic><tp:taxon-name><tp:taxon-name-part taxon-name-part-type="genus" reg="Acanthobothrium">A.</tp:taxon-name-part><tp:taxon-name-part taxon-name-part-type="species" reg="katherineae">katherineae</tp:taxon-name-part></tp:taxon-name></italic> Gallagher &amp; Caira, 2020</td><td rowspan="1" colspan="1"><italic><tp:taxon-name><tp:taxon-name-part taxon-name-part-type="genus" reg="Squaliolus">Squaliolus</tp:taxon-name-part><tp:taxon-name-part taxon-name-part-type="species" reg="aliae">aliae</tp:taxon-name-part></tp:taxon-name></italic> (Teng, 1959)</td><td rowspan="1" colspan="1">Taiwan Strait, landed at Donggang, Pingtung Province, Taiwan</td><td rowspan="1" colspan="1">
                <xref ref-type="bibr" rid="B23">Gallagher and Caira (2020)</xref>
              </td></tr><tr><td rowspan="1" colspan="1"><italic><tp:taxon-name><tp:taxon-name-part taxon-name-part-type="genus" reg="Acanthobothrium">A.</tp:taxon-name-part><tp:taxon-name-part taxon-name-part-type="species" reg="lintoni">lintoni</tp:taxon-name-part></tp:taxon-name></italic> Goldstein, Henson &amp; Schlicht, 1968**</td><td rowspan="1" colspan="1">
                <italic>
                  <tp:taxon-name><tp:taxon-name-part taxon-name-part-type="genus" reg="Narcine">N.</tp:taxon-name-part><tp:taxon-name-part taxon-name-part-type="species" reg="brasiliensis">brasiliensis</tp:taxon-name-part></tp:taxon-name>
                </italic>
              </td><td rowspan="1" colspan="1">Gulf of Mexico, Texas, USA</td><td rowspan="1" colspan="1">Goldstein et al. (1969)</td></tr><tr><td rowspan="1" colspan="1"><italic><tp:taxon-name><tp:taxon-name-part taxon-name-part-type="genus" reg="Acanthobothrium">A.</tp:taxon-name-part><tp:taxon-name-part taxon-name-part-type="species" reg="manteri">manteri</tp:taxon-name-part></tp:taxon-name></italic> Hassan, 1983</td><td rowspan="1" colspan="1"><italic><tp:taxon-name><tp:taxon-name-part taxon-name-part-type="genus" reg="Pastinachus">Pastinachus</tp:taxon-name-part><tp:taxon-name-part taxon-name-part-type="species" reg="sephen">sephen</tp:taxon-name-part></tp:taxon-name></italic> (Forsskål, 1775) (as <italic><tp:taxon-name><tp:taxon-name-part taxon-name-part-type="genus" reg="Dasyatis">Dasyatis</tp:taxon-name-part><tp:taxon-name-part taxon-name-part-type="species" reg="sephen">sephen</tp:taxon-name-part></tp:taxon-name></italic>)</td><td rowspan="1" colspan="1">Mediterranean Sea, Egypt</td><td rowspan="1" colspan="1">Hassan (1983)</td></tr><tr><td rowspan="1" colspan="1"><italic><tp:taxon-name><tp:taxon-name-part taxon-name-part-type="genus" reg="Acanthobothrium">A.</tp:taxon-name-part><tp:taxon-name-part taxon-name-part-type="species" reg="maryanskii">maryanskii</tp:taxon-name-part></tp:taxon-name></italic> Caira &amp; Burge, 2001</td><td rowspan="1" colspan="1"><italic><tp:taxon-name><tp:taxon-name-part taxon-name-part-type="genus" reg="Diplobatis">Diplobatis</tp:taxon-name-part><tp:taxon-name-part taxon-name-part-type="species" reg="ommata">ommata</tp:taxon-name-part></tp:taxon-name></italic> (Jordan &amp; Gilbert, 1890)</td><td rowspan="1" colspan="1">Loreto, Gulf of California, Mexico</td><td rowspan="1" colspan="1">
                <xref ref-type="bibr" rid="B9">Caira and Burge (2001)</xref>
              </td></tr><tr><td rowspan="1" colspan="1"><italic><tp:taxon-name><tp:taxon-name-part taxon-name-part-type="genus" reg="Acanthobothrium">A.</tp:taxon-name-part><tp:taxon-name-part taxon-name-part-type="species" reg="paulum">paulum</tp:taxon-name-part></tp:taxon-name></italic> Linton, 1890**</td><td rowspan="1" colspan="1"><italic><tp:taxon-name><tp:taxon-name-part taxon-name-part-type="genus" reg="Bathytoshia">Bathytoshia</tp:taxon-name-part><tp:taxon-name-part taxon-name-part-type="species" reg="centroura">centroura</tp:taxon-name-part></tp:taxon-name></italic> (Mitchill, 1815) (as <italic><tp:taxon-name><tp:taxon-name-part taxon-name-part-type="genus" reg="Trygon">Trygon</tp:taxon-name-part><tp:taxon-name-part taxon-name-part-type="species" reg="centrura">centrura</tp:taxon-name-part></tp:taxon-name></italic> [sic])</td><td rowspan="1" colspan="1">Woods Hole, Massachusetts, USA</td><td rowspan="1" colspan="1">Linton (1890), Vardo- Zalik and Campbell (2011)</td></tr><tr><td rowspan="1" colspan="1"><italic><tp:taxon-name><tp:taxon-name-part taxon-name-part-type="genus" reg="Acanthobothrium">A.</tp:taxon-name-part><tp:taxon-name-part taxon-name-part-type="species" reg="psammobati">psammobati</tp:taxon-name-part></tp:taxon-name></italic> Carvajal &amp; Goldstein, 1969</td><td rowspan="1" colspan="1"><italic><tp:taxon-name><tp:taxon-name-part taxon-name-part-type="genus" reg="Psammobatis">Psammobatis</tp:taxon-name-part><tp:taxon-name-part taxon-name-part-type="species" reg="scobina">scobina</tp:taxon-name-part></tp:taxon-name></italic> (Philippi, 1857)</td><td rowspan="1" colspan="1">South Pacific Ocean, between Papudo and Talcahuano, Chile</td><td rowspan="1" colspan="1">Carvajal-G. and Goldstein (1969)</td></tr><tr><td rowspan="1" colspan="1"><italic><tp:taxon-name><tp:taxon-name-part taxon-name-part-type="genus" reg="Acanthobothrium">A.</tp:taxon-name-part><tp:taxon-name-part taxon-name-part-type="species" reg="quinonesi">quinonesi</tp:taxon-name-part></tp:taxon-name></italic> Mayes, Brooks &amp; Thorson, 1978</td><td rowspan="1" colspan="1"><italic><tp:taxon-name><tp:taxon-name-part taxon-name-part-type="genus" reg="Potamotrygon">Potamotrygon</tp:taxon-name-part><tp:taxon-name-part taxon-name-part-type="species" reg="magdalenae">magdalenae</tp:taxon-name-part></tp:taxon-name></italic> (Duméril, 1865)</td><td rowspan="1" colspan="1">Magdalena River, Cienaga Jobo, vicinity of San Cristobal, Bolivar, Colombia</td><td rowspan="1" colspan="1">Mayes et al. (1978)</td></tr><tr><td rowspan="1" colspan="1"><italic><tp:taxon-name><tp:taxon-name-part taxon-name-part-type="genus" reg="Acanthobothrium">A.</tp:taxon-name-part><tp:taxon-name-part taxon-name-part-type="species" reg="rajaebatis">rajaebatis</tp:taxon-name-part></tp:taxon-name></italic> (Rudolphi, 1810) Euzet, 1959</td><td rowspan="1" colspan="1"><italic><tp:taxon-name><tp:taxon-name-part taxon-name-part-type="genus" reg="Dipturus">Dipturus</tp:taxon-name-part><tp:taxon-name-part taxon-name-part-type="species" reg="oxyrinchus">oxyrinchus</tp:taxon-name-part></tp:taxon-name></italic> (Linnaeus, 1758) (as <italic><tp:taxon-name><tp:taxon-name-part taxon-name-part-type="genus" reg="Raja">Raja</tp:taxon-name-part><tp:taxon-name-part taxon-name-part-type="species" reg="bati">bati</tp:taxon-name-part></tp:taxon-name></italic>)</td><td rowspan="1" colspan="1">Mediterranean Sea</td><td rowspan="1" colspan="1">Rudolphi (1810)</td></tr><tr><td rowspan="1" colspan="1"><italic><tp:taxon-name><tp:taxon-name-part taxon-name-part-type="genus" reg="Acanthobothrium">A.</tp:taxon-name-part><tp:taxon-name-part taxon-name-part-type="species" reg="regoi">regoi</tp:taxon-name-part></tp:taxon-name></italic> Brooks, Mayes &amp; Thorson, 1981</td><td rowspan="1" colspan="1"><italic><tp:taxon-name><tp:taxon-name-part taxon-name-part-type="genus" reg="Potamotrygon">Potamotrygon</tp:taxon-name-part><tp:taxon-name-part taxon-name-part-type="species" reg="hystrix">hystrix</tp:taxon-name-part></tp:taxon-name></italic> (Müller &amp; Henle, 1841)</td><td rowspan="1" colspan="1">Orinoco River Delta, Orinoco River near Los Castillos, Venezuela</td><td rowspan="1" colspan="1">Brooks et al. (1981)</td></tr><tr><td rowspan="1" colspan="1"><italic><tp:taxon-name><tp:taxon-name-part taxon-name-part-type="genus" reg="Acanthobothrium">A.</tp:taxon-name-part><tp:taxon-name-part taxon-name-part-type="species" reg="rhinobati">rhinobati</tp:taxon-name-part></tp:taxon-name></italic> Alexander, 1953**</td><td rowspan="1" colspan="1"><italic><tp:taxon-name><tp:taxon-name-part taxon-name-part-type="genus" reg="Pseudobatos">Pseudobatos</tp:taxon-name-part><tp:taxon-name-part taxon-name-part-type="species" reg="productus">productus</tp:taxon-name-part></tp:taxon-name></italic> (Ayres, 1854) (as <italic><tp:taxon-name><tp:taxon-name-part taxon-name-part-type="genus" reg="Rhinobatos">Rhinobatos</tp:taxon-name-part><tp:taxon-name-part taxon-name-part-type="species" reg="productus">productus</tp:taxon-name-part></tp:taxon-name></italic>)</td><td rowspan="1" colspan="1">Santa Monica Harbor, California, USA</td><td rowspan="1" colspan="1">Alexander (1953)</td></tr></tbody></table></table-wrap></tp:treatment-sec><ref-list><ref id="B59"><mixed-citation xmlns:xlink="http://www.w3.org/1999/xlink" xlink:type="simple"><person-group><name name-style="western"><surname>Zaragoza-Tapia</surname><given-names>F</given-names></name><name name-style="western"><surname>Pulido-Flores</surname><given-names>G</given-names></name><name name-style="western"><surname>Gardner</surname><given-names>SL</given-names></name><name name-style="western"><surname>Monks</surname><given-names>S</given-names></name></person-group> (<year>2020a</year>) <article-title>Host relationships and geographic distribution of species of <italic><tp:taxon-name><tp:taxon-name-part taxon-name-part-type="genus">Acanthobothrium</tp:taxon-name-part></tp:taxon-name></italic> Blanchard, 1848 (<tp:taxon-name><tp:taxon-name-part taxon-name-part-type="order">Onchoproteocephalidea</tp:taxon-name-part></tp:taxon-name>, <tp:taxon-name><tp:taxon-name-part taxon-name-part-type="family">Onchobothriidae</tp:taxon-name-part></tp:taxon-name>) in elasmobranchs: A metadata analysis.</article-title><source>ZooKeys</source><volume>940</volume>: <fpage>1</fpage>–<lpage>48</lpage>. <ext-link xlink:href="10.3897/zookeys.940.46352" ext-link-type="doi" xlink:type="simple">https://doi.org/10.3897/zookeys.940.46352</ext-link></mixed-citation></ref><ref id="B24"><mixed-citation xmlns:xlink="http://www.w3.org/1999/xlink" xlink:type="simple"><person-group><name name-style="western"><surname>Ghoshroy</surname><given-names>S</given-names></name><name name-style="western"><surname>Caira</surname><given-names>JN</given-names></name></person-group> (<year>2001</year>) Four new species of <italic><tp:taxon-name><tp:taxon-name-part taxon-name-part-type="genus">Acanthobothrium</tp:taxon-name-part></tp:taxon-name></italic> (<tp:taxon-name><tp:taxon-name-part taxon-name-part-type="class">Cestoda</tp:taxon-name-part></tp:taxon-name>: <tp:taxon-name><tp:taxon-name-part taxon-name-part-type="order">Tetraphyllidea</tp:taxon-name-part></tp:taxon-name>) from the whiptail stingray <italic><tp:taxon-name><tp:taxon-name-part taxon-name-part-type="genus">Dasyatis</tp:taxon-name-part><tp:taxon-name-part taxon-name-part-type="species">brevis</tp:taxon-name-part></tp:taxon-name></italic> in the Gulf of California, Mexico. The Journal of Parasitology 87(2): 354–372. <ext-link xlink:href="10.1645/0022-3395(2001)087%5B0354:FNSOAC%5D2.0.CO;2" ext-link-type="doi" xlink:type="simple">https://doi.org/10.1645/0022-3395(2001)087[0354:FNSOAC]2.0.CO;2</ext-link></mixed-citation></ref><ref id="B22"><mixed-citation xmlns:xlink="http://www.w3.org/1999/xlink" xlink:type="simple"><person-group><name name-style="western"><surname>Fyler</surname><given-names>CA</given-names></name><name name-style="western"><surname>Caira</surname><given-names>JN</given-names></name></person-group> (<year>2010</year>) <article-title>Phylogenetic status of four new species of <italic><tp:taxon-name><tp:taxon-name-part taxon-name-part-type="genus">Acanthobothrium</tp:taxon-name-part></tp:taxon-name></italic> (<tp:taxon-name><tp:taxon-name-part taxon-name-part-type="class">Cestoda</tp:taxon-name-part></tp:taxon-name>: <tp:taxon-name><tp:taxon-name-part taxon-name-part-type="order">Tetraphyllidea</tp:taxon-name-part></tp:taxon-name>) parasitic on the wedgefish <italic><tp:taxon-name><tp:taxon-name-part taxon-name-part-type="genus">Rhynchobatus</tp:taxon-name-part><tp:taxon-name-part taxon-name-part-type="species">laevis</tp:taxon-name-part></tp:taxon-name></italic> (<tp:taxon-name><tp:taxon-name-part taxon-name-part-type="subclass">Elasmobranchii</tp:taxon-name-part></tp:taxon-name>: <tp:taxon-name><tp:taxon-name-part taxon-name-part-type="family">Rhynchobatidae</tp:taxon-name-part></tp:taxon-name>): implications for interpreting host associations.</article-title><source>Invertebrate Systematics</source><volume>24</volume>(<issue>5</issue>): <fpage>419</fpage>–<lpage>433</lpage>. <ext-link xlink:href="10.1071/IS10034" ext-link-type="doi" xlink:type="simple">https://doi.org/10.1071/IS10034</ext-link></mixed-citation></ref><ref id="B56"><mixed-citation xmlns:xlink="http://www.w3.org/1999/xlink" xlink:type="simple"><person-group><name name-style="western"><surname>Yoshida</surname><given-names>S</given-names></name></person-group> (<year>1917</year>) <article-title>Some cestodes from Japanese selachians Including five new species.</article-title><source>Parasitology</source><volume>9</volume>(<issue>4</issue>): <fpage>560</fpage>–<lpage>592</lpage>. <ext-link xlink:href="10.1017/S003118200000620X" ext-link-type="doi" xlink:type="simple">https://doi.org/10.1017/S003118200000620X</ext-link></mixed-citation></ref><ref id="B12"><mixed-citation xmlns:xlink="http://www.w3.org/1999/xlink" xlink:type="simple"><person-group><name name-style="western"><surname>Caira</surname><given-names>JN</given-names></name><name name-style="western"><surname>Jensen</surname><given-names>K</given-names></name><name name-style="western"><surname>Barbeau</surname><given-names>E</given-names></name></person-group> (<year>2012</year>) Global Cestode Database, TAPEWORM SPECIES SEARCH. <ext-link xlink:href="http://www.tapewormdb.uconn.edu/" ext-link-type="uri" xlink:type="simple">http://www.tapewormdb.uconn.edu/</ext-link> [Accessed 08/2022]</mixed-citation></ref><ref id="B18"><mixed-citation xmlns:xlink="http://www.w3.org/1999/xlink" xlink:type="simple"><person-group><name name-style="western"><surname>Franzese</surname><given-names>S</given-names></name><name name-style="western"><surname>Ivanov</surname><given-names>VA</given-names></name></person-group> (<year>2018</year>) <article-title>Hyperapolytic species of <italic><tp:taxon-name><tp:taxon-name-part taxon-name-part-type="genus">Acanthobothrium</tp:taxon-name-part></tp:taxon-name></italic> (<tp:taxon-name><tp:taxon-name-part taxon-name-part-type="class">Cestoda</tp:taxon-name-part></tp:taxon-name>: <tp:taxon-name><tp:taxon-name-part taxon-name-part-type="order">Onchoproteocephalidea</tp:taxon-name-part></tp:taxon-name>) from batoids off Argentina.</article-title><source>Parasitology International</source><volume>67</volume>(<issue>4</issue>): <fpage>431</fpage>–<lpage>443</lpage>. <ext-link xlink:href="10.1016/j.parint.2018.04.001" ext-link-type="doi" xlink:type="simple">https://doi.org/10.1016/j.parint.2018.04.001</ext-link></mixed-citation></ref><ref id="B19"><mixed-citation xmlns:xlink="http://www.w3.org/1999/xlink" xlink:type="simple"><person-group><name name-style="western"><surname>Franzese</surname><given-names>S</given-names></name><name name-style="western"><surname>Ivanov</surname><given-names>VA</given-names></name></person-group> (<year>2020</year>) <article-title>Two new species of <italic><tp:taxon-name><tp:taxon-name-part taxon-name-part-type="genus">Acanthobothrium</tp:taxon-name-part></tp:taxon-name></italic> Blanchard, 1848 (<tp:taxon-name><tp:taxon-name-part taxon-name-part-type="class">Cestoda</tp:taxon-name-part></tp:taxon-name>: <tp:taxon-name><tp:taxon-name-part taxon-name-part-type="order">Onchoproteocephalidea</tp:taxon-name-part></tp:taxon-name>) from rajiform batoids off Argentina.</article-title><source>Folia Parasitologica</source><volume>67</volume>: <fpage>1</fpage>–<lpage>11</lpage>. <ext-link xlink:href="10.14411/fp.2020.016" ext-link-type="doi" xlink:type="simple">https://doi.org/10.14411/fp.2020.016</ext-link></mixed-citation></ref><ref id="B39"><mixed-citation xmlns:xlink="http://www.w3.org/1999/xlink" xlink:type="simple"><person-group><name name-style="western"><surname>Pramanik</surname><given-names>PB</given-names></name><name name-style="western"><surname>Manna</surname><given-names>B</given-names></name></person-group> (<year>2010</year>) <article-title>On three new species and two known species of the genus <italic><tp:taxon-name><tp:taxon-name-part taxon-name-part-type="genus">Acanthobothrium</tp:taxon-name-part></tp:taxon-name></italic> van Beneden, 1849 (<tp:taxon-name><tp:taxon-name-part taxon-name-part-type="class">Cestoidea</tp:taxon-name-part></tp:taxon-name>: <tp:taxon-name><tp:taxon-name-part taxon-name-part-type="family">Onchobothridae</tp:taxon-name-part></tp:taxon-name>) from the cartilaginous fishes from Digha waters, Bay of Bengal, India.</article-title><source>Journal of Natural History (India)</source><volume>6</volume>: <fpage>24</fpage>–<lpage>45</lpage>.</mixed-citation></ref><ref id="B14"><mixed-citation xmlns:xlink="http://www.w3.org/1999/xlink" xlink:type="simple"><person-group><name name-style="western"><surname>Campbell</surname><given-names>RA</given-names></name><name name-style="western"><surname>Beveridge</surname><given-names>I</given-names></name></person-group> (<year>2002</year>) <article-title>The genus <italic><tp:taxon-name><tp:taxon-name-part taxon-name-part-type="genus">Acanthobothrium</tp:taxon-name-part></tp:taxon-name></italic> (<tp:taxon-name><tp:taxon-name-part taxon-name-part-type="class">Cestoda</tp:taxon-name-part></tp:taxon-name>: <tp:taxon-name><tp:taxon-name-part taxon-name-part-type="order">Tetraphyllidea</tp:taxon-name-part></tp:taxon-name>: <tp:taxon-name><tp:taxon-name-part taxon-name-part-type="family">Onchobothriidae</tp:taxon-name-part></tp:taxon-name>) parasitic in Australian elasmobranch fishes.</article-title><source>Invertebrate Systematics</source><volume>16</volume>(<issue>2</issue>): <fpage>273</fpage>–<lpage>344</lpage>. <ext-link xlink:href="10.1071/IT01004" ext-link-type="doi" xlink:type="simple">https://doi.org/10.1071/IT01004</ext-link></mixed-citation></ref><ref id="B55"><mixed-citation xmlns:xlink="http://www.w3.org/1999/xlink" xlink:type="simple"><person-group><name name-style="western"><surname>Yang</surname><given-names>W-C</given-names></name><name name-style="western"><surname>Lin</surname><given-names>Y-G</given-names></name></person-group> (<year>1994</year>) <article-title>Two new species of <italic><tp:taxon-name><tp:taxon-name-part taxon-name-part-type="genus">Acanthobothrium</tp:taxon-name-part></tp:taxon-name></italic> Cestodes (<tp:taxon-name><tp:taxon-name-part taxon-name-part-type="order">Tetraphyllidea</tp:taxon-name-part></tp:taxon-name>: <tp:taxon-name><tp:taxon-name-part taxon-name-part-type="family">Onchobothriidae</tp:taxon-name-part></tp:taxon-name>) from saltwater fishes in Xiamen, South Fujian, China.</article-title><source>Journal of Xiamen University</source><volume>33</volume>: <fpage>532</fpage>–<lpage>536</lpage>. [Natural Science]</mixed-citation></ref><ref id="B23"><mixed-citation xmlns:xlink="http://www.w3.org/1999/xlink" xlink:type="simple"><person-group><name name-style="western"><surname>Gallagher</surname><given-names>KA</given-names></name><name name-style="western"><surname>Caira</surname><given-names>JN</given-names></name></person-group> (<year>2020</year>) <article-title>A new species of <italic><tp:taxon-name><tp:taxon-name-part taxon-name-part-type="genus">Acanthobothrium</tp:taxon-name-part></tp:taxon-name></italic> (<tp:taxon-name><tp:taxon-name-part taxon-name-part-type="class">Cestoda</tp:taxon-name-part></tp:taxon-name>: <tp:taxon-name><tp:taxon-name-part taxon-name-part-type="order">Onchoproteocephalidea</tp:taxon-name-part></tp:taxon-name>) from the smalleye pygmy shark, <italic><tp:taxon-name><tp:taxon-name-part taxon-name-part-type="genus">Squaliolus</tp:taxon-name-part><tp:taxon-name-part taxon-name-part-type="species">aliae</tp:taxon-name-part></tp:taxon-name></italic> (<tp:taxon-name><tp:taxon-name-part taxon-name-part-type="class">Chondrichthyes</tp:taxon-name-part></tp:taxon-name>: <tp:taxon-name><tp:taxon-name-part taxon-name-part-type="order">Squaliformes</tp:taxon-name-part></tp:taxon-name>: <tp:taxon-name><tp:taxon-name-part taxon-name-part-type="family">Dalatiidae</tp:taxon-name-part></tp:taxon-name>), from Taiwan.</article-title><source>The Journal of Parasitology</source><volume>106</volume>(<issue>6</issue>): <fpage>818</fpage>–<lpage>827</lpage>. <ext-link xlink:href="10.1645/20-15" ext-link-type="doi" xlink:type="simple">https://doi.org/10.1645/20-15</ext-link></mixed-citation></ref><ref id="B9"><mixed-citation xmlns:xlink="http://www.w3.org/1999/xlink" xlink:type="simple"><person-group><name name-style="western"><surname>Caira</surname><given-names>JN</given-names></name><name name-style="western"><surname>Burge</surname><given-names>AN</given-names></name></person-group> (<year>2001</year>) <article-title>Three new species of <italic><tp:taxon-name><tp:taxon-name-part taxon-name-part-type="genus">Acanthobothrium</tp:taxon-name-part></tp:taxon-name></italic> (<tp:taxon-name><tp:taxon-name-part taxon-name-part-type="class">Cestoda</tp:taxon-name-part></tp:taxon-name>: <tp:taxon-name><tp:taxon-name-part taxon-name-part-type="order">Tetraphyllidea</tp:taxon-name-part></tp:taxon-name>) from the ocellated electric ray, <italic><tp:taxon-name><tp:taxon-name-part taxon-name-part-type="genus">Diplobatis</tp:taxon-name-part><tp:taxon-name-part taxon-name-part-type="species">ommata</tp:taxon-name-part></tp:taxon-name></italic>, in the Gulf of California, Mexico.</article-title><source>Comparative Parasitology</source><volume>68</volume>: <fpage>52</fpage>–<lpage>65</lpage>.</mixed-citation></ref></ref-list></tp:taxon-treatment>
