# Supplementary material for: ﻿Two new species of Acanthobothrium Blanchard, 1848 (Cestoda, Onchoproteocephalidea) from Urobatisjamaicensis (Cuvier, 1816) (Elasmobranchii, Batoidea, Myliobatiformes) of the Mexican Caribbean
Source: Zookeys. 2023 Jul 13;1169:175–201. doi: 10.3897/zookeys.1169.101968 (PMC10848858; doi:10.3897/zookeys.1169.101968)
Supplement: XML Treatment for Acanthobothrium garciaprietoi [file zookeys.1169.101968-treatment3.xml]

<!DOCTYPE tp:taxon-treatment
  PUBLIC "-//TaxonX//DTD Taxonomic Treatment Publishing DTD v0 20100105//EN" "tax-treatment-NSO.dtd">
<tp:taxon-treatment xmlns:tp="http://www.plazi.org/taxpub"><tp:treatment-meta><kwd-group><label>Taxon classification</label><kwd>
                <named-content content-type="kingdom">Animalia</named-content>
              </kwd><kwd>
                <named-content content-type="order">Onchoproteocephalidea</named-content>
              </kwd><kwd>
                <named-content content-type="family">Onchobothriidae</named-content>
              </kwd></kwd-group><mixed-citation publication-type="journal"><person-group><name><surname>Rodríguez-Ibarra</surname><given-names>Erick</given-names></name><name><surname>Violante-González</surname><given-names>Juan</given-names></name><name><surname>Monks</surname><given-names>Scott</given-names></name></person-group><article-title>﻿Two new species of <italic><tp:taxon-name><tp:taxon-name-part taxon-name-part-type="genus" reg="Acanthobothrium">Acanthobothrium</tp:taxon-name-part></tp:taxon-name></italic> Blanchard, 1848 (<tp:taxon-name><tp:taxon-name-part taxon-name-part-type="class">Cestoda</tp:taxon-name-part></tp:taxon-name>, <tp:taxon-name><tp:taxon-name-part taxon-name-part-type="order">Onchoproteocephalidea</tp:taxon-name-part></tp:taxon-name>) from <italic><tp:taxon-name><tp:taxon-name-part taxon-name-part-type="genus" reg="Urobatis">Urobatis</tp:taxon-name-part><tp:taxon-name-part taxon-name-part-type="species" reg="jamaicensis">jamaicensis</tp:taxon-name-part></tp:taxon-name></italic> (Cuvier, 1816) (<tp:taxon-name><tp:taxon-name-part taxon-name-part-type="subclass">Elasmobranchii</tp:taxon-name-part></tp:taxon-name>, <tp:taxon-name><tp:taxon-name-part taxon-name-part-type="order">Batoidea</tp:taxon-name-part></tp:taxon-name>, <tp:taxon-name><tp:taxon-name-part taxon-name-part-type="order">Myliobatiformes</tp:taxon-name-part></tp:taxon-name>) of the Mexican Caribbean</article-title><source>Zookeys</source><day>13</day><month>07</month><year>2023</year><volume>1169</volume><fpage>175</fpage><lpage>201</lpage><pub-id pub-id-type="doi">10.3897/zookeys.1169.101968</pub-id></mixed-citation></tp:treatment-meta><tp:nomenclature><label>﻿</label><tp:taxon-name>
              <object-id xmlns:xlink="http://www.w3.org/1999/xlink" content-type="arpha" xlink:type="simple">AD2ECDD0-9C78-5288-88ED-3AFCA159E3F8</object-id>
              <tp:taxon-name-part taxon-name-part-type="genus" reg="Acanthobothrium">Acanthobothrium</tp:taxon-name-part>
              <tp:taxon-name-part taxon-name-part-type="species" reg="garciaprietoi">garciaprietoi</tp:taxon-name-part>
              <object-id xmlns:xlink="http://www.w3.org/1999/xlink" content-type="zoobank" xlink:type="simple">https://zoobank.org/6CE1AE69-E1C9-4BC8-98CF-FD5498DFC8FC</object-id>
            </tp:taxon-name><tp:taxon-status xmlns:xlink="http://www.w3.org/1999/xlink" xlink:type="simple">sp. nov.</tp:taxon-status><xref ref-type="fig" rid="F3">Figs 3</xref><xref ref-type="fig" rid="F4">, 4</xref><xref ref-type="fig" rid="F5">, 5</xref></tp:nomenclature><tp:treatment-sec sec-type="type material" id="SECID0E4LCI"><title>Type material.</title><p><bold><italic>Holotype</italic></bold> (<abbrev xmlns:xlink="http://www.w3.org/1999/xlink" content-type="institution" xlink:title="Colección Nacional de Helmintos del Instituto de Biología, Universidad Nacional Autónoma de México, México" id="ABBRID0EIMCI" xlink:type="simple">CNHE</abbrev>–11881), 1 <bold><italic>paratype</italic></bold> (<abbrev xmlns:xlink="http://www.w3.org/1999/xlink" content-type="institution" xlink:title="Colección Nacional de Helmintos del Instituto de Biología, Universidad Nacional Autónoma de México, México" id="ABBRID0EQMCI" xlink:type="simple">CNHE</abbrev>–11882), 4 paratypes (<abbrev xmlns:xlink="http://www.w3.org/1999/xlink" content-type="institution" xlink:title="Colección de Helmintos, Centro de Investigaciones Biológicas, Universidad Autónoma del Estado de Hidalgo, Pachuca, México" id="ABBRID0EVMCI" xlink:type="simple">CHE</abbrev>–P00146), 1 paratype (<named-content xmlns:xlink="http://www.w3.org/1999/xlink" content-type="dwc:institutional_code" xlink:title="University of Nebraska State Museum, Harold W. Manter Laboratory, Division of Parasitology, Lincoln, Nebraska, United States" xlink:href="http://grbio.org/institution/university-nebraska-state-museum" xlink:type="simple">HWML</named-content>–216977).</p></tp:treatment-sec><tp:treatment-sec sec-type="Type host" id="SECID0E6MCI"><title>Type host.</title><p><italic><tp:taxon-name><tp:taxon-name-part taxon-name-part-type="genus" reg="Urobatis">Urobatis</tp:taxon-name-part><tp:taxon-name-part taxon-name-part-type="species" reg="jamaicensis">jamaicensis</tp:taxon-name-part></tp:taxon-name></italic> (Cuvier, 1816) (<tp:taxon-name><tp:taxon-name-part taxon-name-part-type="subclass">Elasmobranchii</tp:taxon-name-part></tp:taxon-name>: <tp:taxon-name><tp:taxon-name-part taxon-name-part-type="order">Myliobatiformes</tp:taxon-name-part></tp:taxon-name>: <tp:taxon-name><tp:taxon-name-part taxon-name-part-type="family">Urotrygonidae</tp:taxon-name-part></tp:taxon-name>).</p></tp:treatment-sec><tp:treatment-sec sec-type="type locality" id="SECID0E6NCI"><title>Type locality.</title><p>Isla Contoy, Playa Ixmapoit (<named-content xmlns:xlink="http://www.w3.org/1999/xlink" content-type="dwc:verbatimCoordinates" xlink:type="simple"><named-content content-type="geo-json" specific-use="{&#34;type&#34;:&#34;Point&#34;,&#34;coordinates&#34;:[-86.803203,21.529014]}" id="NCID0EIOCI" xlink:type="simple">21°31'44.45"N, 86°48'11.53"W</named-content></named-content>) Quintana Roo, Mexico.</p></tp:treatment-sec><tp:treatment-sec sec-type="Site of infection" id="SECID0ENOCI"><title>Site of infection.</title><p>Spiral valve.</p></tp:treatment-sec><tp:treatment-sec sec-type="Prevalence of infection" id="SECID0ESOCI"><title>Prevalence of infection.</title><p>14.28%</p></tp:treatment-sec><tp:treatment-sec sec-type="etymology" id="SECID0EXOCI"><title>Etymology.</title><p>The species is named in honor of M. C. Luis García-Prieto (Universidad Nacional Autónoma de México, Instituto de Biología, México) for his friendship and for his contributions to the knowledge of helminths.</p></tp:treatment-sec><tp:treatment-sec sec-type="diagnosis" id="SECID0E3OCI"><title>Diagnosis.</title><p><italic><tp:taxon-name><tp:taxon-name-part taxon-name-part-type="genus" reg="Acanthobothrium">Acanthobothrium</tp:taxon-name-part><tp:taxon-name-part taxon-name-part-type="species" reg="garciaprietoi">garciaprietoi</tp:taxon-name-part></tp:taxon-name></italic> sp. nov. is a Category 1 species. Body small; relatively robust bothridia; large apical suckers; 7–9 proglottids; long hooks; 18–26 testes per proglottid; cirrus sac and the vagina share a common opening within the genital atrium; arms of ovary symmetrical.</p></tp:treatment-sec><tp:treatment-sec sec-type="description" id="SECID0ENPCI"><title>Description.</title><p>(Based on 4 complete worms and 9 partial worms mounted on slides.) Entire worms 1.3 mm–2.1 mm (1.8 mm ± 0.4 mm, 4, 4) long; greatest width at scolex, euapolytic; 7–9 (8 ± 1, 4, 4) proglottids per worm (Figs <xref ref-type="fig" rid="F3">3</xref>, <xref ref-type="fig" rid="F4">4</xref>). Scolex consisting of scolex proper and cephalic peduncle; scolex proper with four bothridia, 225–320 (278 ± 32; 13, 6) long by 275–323 (305 ± 19; 13, 6) wide; scolex covered with microtriches (gladiate spinitriches and papilliform filitriches, see <xref ref-type="bibr" rid="B15">Chervy 2009</xref>) (Fig. <xref ref-type="fig" rid="F5">5</xref>). Maximum width of scolex at level of middle loculus (Figs <xref ref-type="fig" rid="F3">3</xref>–<xref ref-type="fig" rid="F5">5</xref>). Bothridia free posteriorly, 245–313 (274 ± 21; 13, 22) long by 135–160 (147 ± 8, 13, 22) wide; each with three loculi separated by two transverse septa, and specialized anterior region in form of muscular pad. Muscular pad 76–83 (79 ± 5, 12, 22) long by 95–110 (101 ± 5, 12, 22) wide, with apical sucker 28–35 (32 ± 3, 12) long by 28–35 (32 ± 2, 12, 22) wide, each with one pair of bipronged hooks at posterior margin (Figs <xref ref-type="fig" rid="F3">3</xref>–<xref ref-type="fig" rid="F5">5</xref>). Anterior loculus of bothridia 133–168 (154 ± 10, 12, 22) long, middle loculus 50–83 (66 ± 11, 12, 22) long, posterior loculus 50–83 (65 ± 11, 12, 22) long; loculus length ratio 1:0.4:0.4 (anterior:middle:posterior). Velum present between medial margins of bothridia at posterior margin of middle loculus (Figs <xref ref-type="fig" rid="F3">3</xref>–<xref ref-type="fig" rid="F5">5</xref>).</p><fig id="F3" position="float" orientation="portrait"><object-id xmlns:xlink="http://www.w3.org/1999/xlink" content-type="doi" xlink:type="simple">10.3897/zookeys.1169.101968.figure3</object-id><object-id xmlns:xlink="http://www.w3.org/1999/xlink" content-type="arpha" xlink:type="simple">1D117F52-EA7B-5614-8244-2346C0F4A1FC</object-id><label>Figure 3.</label><caption><p><italic><tp:taxon-name><tp:taxon-name-part taxon-name-part-type="genus" reg="Acanthobothrium">Acanthobothrium</tp:taxon-name-part><tp:taxon-name-part taxon-name-part-type="species" reg="garciaprietoi">garciaprietoi</tp:taxon-name-part></tp:taxon-name></italic> sp. nov. holotype (<abbrev xmlns:xlink="http://www.w3.org/1999/xlink" content-type="institution" xlink:title="Colección Nacional de Helmintos del Instituto de Biología, Universidad Nacional Autónoma de México, México" id="ABBRID0EORCI" xlink:type="simple">CNHE</abbrev>–11881). <bold>A</bold> scolex <bold>B</bold> pair of hooks <bold>C</bold> mature proglottid <bold>D</bold> terminal mature proglottid. Scale bars: 70 μm (<bold>B</bold>); 200 μm (<bold>A, C</bold>); 400 μm (<bold>D</bold>).</p></caption><graphic xmlns:xlink="http://www.w3.org/1999/xlink" xlink:href="zookeys-1169-175_article-101968__-g003.jpg" position="float" orientation="portrait" xlink:type="simple" id="oo_877628.jpg"><uri content-type="original_file" xlink:type="simple">https://binary.pensoft.net/fig/877628</uri></graphic></fig><fig id="F4" position="float" orientation="portrait"><object-id xmlns:xlink="http://www.w3.org/1999/xlink" content-type="doi" xlink:type="simple">10.3897/zookeys.1169.101968.figure4</object-id><object-id xmlns:xlink="http://www.w3.org/1999/xlink" content-type="arpha" xlink:type="simple">79F10DB9-C119-569A-BDD2-3B413A744836</object-id><label>Figure 4.</label><caption><p><italic><tp:taxon-name><tp:taxon-name-part taxon-name-part-type="genus" reg="Acanthobothrium">Acanthobothrium</tp:taxon-name-part><tp:taxon-name-part taxon-name-part-type="species" reg="garciaprietoi">garciaprietoi</tp:taxon-name-part></tp:taxon-name></italic> sp. nov. <bold>A–D</bold> holotype (<abbrev xmlns:xlink="http://www.w3.org/1999/xlink" content-type="institution" xlink:title="Colección Nacional de Helmintos del Instituto de Biología, Universidad Nacional Autónoma de México, México" id="ABBRID0E2SCI" xlink:type="simple">CNHE</abbrev>–11881) <bold>E</bold> paratype (<abbrev xmlns:xlink="http://www.w3.org/1999/xlink" content-type="institution" xlink:title="Colección Nacional de Helmintos del Instituto de Biología, Universidad Nacional Autónoma de México, México" id="ABBRID0ECTCI" xlink:type="simple">CNHE</abbrev>–11882) <bold>A</bold> scolex <bold>B</bold> pair of hooks <bold>C</bold> mature proglottid <bold>D</bold> terminal mature proglottid <bold>E</bold> complete tapeworm, 400 μm. Scale bars: 100 μm.</p></caption><graphic xmlns:xlink="http://www.w3.org/1999/xlink" xlink:href="zookeys-1169-175_article-101968__-g004.jpg" position="float" orientation="portrait" xlink:type="simple" id="oo_877629.jpg"><uri content-type="original_file" xlink:type="simple">https://binary.pensoft.net/fig/877629</uri></graphic></fig><fig id="F5" position="float" orientation="portrait"><object-id xmlns:xlink="http://www.w3.org/1999/xlink" content-type="doi" xlink:type="simple">10.3897/zookeys.1169.101968.figure5</object-id><object-id xmlns:xlink="http://www.w3.org/1999/xlink" content-type="arpha" xlink:type="simple">90DCB4CD-3924-5CF3-8CC7-8B31D15A3C41</object-id><label>Figure 5.</label><caption><p><italic><tp:taxon-name><tp:taxon-name-part taxon-name-part-type="genus" reg="Acanthobothrium">Acanthobothrium</tp:taxon-name-part><tp:taxon-name-part taxon-name-part-type="species" reg="garciaprietoi">garciaprietoi</tp:taxon-name-part></tp:taxon-name></italic> sp. nov. <abbrev xmlns:xlink="http://www.w3.org/1999/xlink" xlink:title="scanning electron microscopy" id="ABBRID0EJUCI" xlink:type="simple">SEM</abbrev> images. Paratype (not deposited) <bold>A</bold> scolex <bold>B</bold> bothridial muscular pad with pair of hooks <bold>C</bold> central area of scolex proper between the bothridia <bold>D</bold> gladiate spinitriches located on the proximal bothridial surface, see image C <bold>E</bold> papilliform filitriches located on the scolex proper, behind the bothridia, see image C <bold>F</bold> coniforme spinitriches located on the cephalic peduncle. Scale bars: 5 μm (<bold>D–F</bold>); 30 μm (<bold>C</bold>); 100 μm (<bold>A, B</bold>).</p></caption><graphic xmlns:xlink="http://www.w3.org/1999/xlink" xlink:href="zookeys-1169-175_article-101968__-g005.jpg" position="float" orientation="portrait" xlink:type="simple" id="oo_877630.jpg"><uri content-type="original_file" xlink:type="simple">https://binary.pensoft.net/fig/877630</uri></graphic></fig><p>Hooks bipronged, hollow, with tubercle on the proximal surface of the axial prong; internal channels of axial and abaxial prongs continuous, smooth, the base and anterior part of each hook embedded in muscular pad; axial prongs much longer than abaxial prongs (Figs <xref ref-type="fig" rid="F3">3</xref>–<xref ref-type="fig" rid="F5">5</xref>). Bases (handles) of medial and lateral hooks articulated with each other; lateral and medial hooks approximately equal in size (Figs <xref ref-type="fig" rid="F3">3</xref>–<xref ref-type="fig" rid="F5">5</xref>). Lateral hook measurements: A 28–38 (33 ± 2; 14, 25), B 90–105 (96 ± 3; 13, 25), C 78–83 (80 ± 2; 13, 24), D 115–135 (122 ± 6; 13, 24). Medial hook measurements: A’ 25–35 (31 ± 3; 13, 25), B’ 93–110 (102 ± 5; 13, 26), C’ 75–88 (81 ± 3; 13, 26), D’ 115–135 (128 ± 5; 13, 26).</p><p>Cephalic peduncle 175–288 (232 ± 35, 13, 7) long by 58–90 (74 ± 11, 13, 7) wide, covered with coniform spinitriches (see <xref ref-type="bibr" rid="B15">Chervy 2009</xref>). Proglottids acraspedote. Immature proglottids 133–238 (181 ± 36, 7, 10) long by 93–188 (149 ± 32, n = 10) wide; mature proglottids 260–618 (401 ± 108, 9, 12) long by 133–233 (203 ± 27, 9, 13) wide; terminal mature proglottids 365–550 (480 ± 100, 3, 3) long by 103–205 (169 ± 58, 3, 3) wide (Figs <xref ref-type="fig" rid="F3">3</xref>–<xref ref-type="fig" rid="F5">5</xref>). Gravid proglottids not observed. Genital pores marginal, irregularly alternating, 26–46% (34 ± 6%, 9, 13) of proglottid length from anterior end in terminal mature proglottids 34–40% (37 ± 3%, 3, 3). Testes oval in dorsoventral view, arranged irregularly anterior to ovarian lobes, two layers deep; testes 30–55 (39 ± 6, 9, 27) long by 50–75 (59 ± 6, 9, 27) wide; testes 18–26 (22 ± 2, 9, 12) in total number, 10–14 (11 ± 1, n = 12) aporal, 3–6 (5 ± 1, 9, 12) preporal, 5–7 (6 ± 1, 9, 12) postporal; no testes located posterior to ovarian isthmus (Figs <xref ref-type="fig" rid="F3">3</xref>, <xref ref-type="fig" rid="F4">4</xref>).</p><p>Cirrus sac pyriform, 98–143 (125 ± 12, 9, 13) long, 30–88 (50 ± 15, 9, 13) wide in mature proglottids. Cirrus expanded at base, armed with spinitriches. Vagina thick walled, walls covered with gland cells, extending along medial line of proglottid from oötype, reaching to anterior margin of cirrus sac to common genital atrium; vaginal sphincter absent; seminal receptacle not seen. Vagina canal descends on the aporal side of proglottid relatively to the midline of proglottid, often with loops. Ovary with symmetrical lobes; poral lobe 133–375 (241 ± 79, 8, 3) long in mature proglottids, reaching to cirrus sac; aporal lobe 130–375 (240 ± 78, 8, 3) long, extending to the anterior margin of the cirrus sac. Ovary inverted A-shaped in dorsoventral view, lobulated, ovarian isthmus posterior to mid-point of ovary. Mehlis’ gland posterior to ovarian isthmus (Figs <xref ref-type="fig" rid="F3">3</xref>, <xref ref-type="fig" rid="F4">4</xref>).</p><p>Vitellarium follicular, consisting of two lateral bands; each band consists of two columns of relatively large, elongate to oval follicles, extending from near anterior margin of proglottid to near posterior margin of proglottid, interrupted by vagina and cirrus sac; follicles 345–425 (391± 23, 3, 9) long, 14–22 (17 ± 3, 3, 9) wide. Uterus thin-walled, sacciform, extends from near anterior part of proglottid to near oӧtype. Excretory ducts lateral. Eggs not seen.</p></tp:treatment-sec><tp:treatment-sec sec-type="remarks" id="SECID0EXWCI"><title>Remarks.</title><p>This is the third species of <italic><tp:taxon-name><tp:taxon-name-part taxon-name-part-type="genus" reg="Acanthobothrium">Acanthobothrium</tp:taxon-name-part></tp:taxon-name></italic> described from <italic><tp:taxon-name><tp:taxon-name-part taxon-name-part-type="genus" reg="Urobatis">U.</tp:taxon-name-part><tp:taxon-name-part taxon-name-part-type="species" reg="jamaicensis">jamaicensis</tp:taxon-name-part></tp:taxon-name></italic>. <italic><tp:taxon-name><tp:taxon-name-part taxon-name-part-type="genus" reg="Acanthobothrium">Acanthobothrium</tp:taxon-name-part><tp:taxon-name-part taxon-name-part-type="species" reg="garciaprietoi">garciaprietoi</tp:taxon-name-part></tp:taxon-name></italic> sp. nov. is a category 1 species (sensu <xref ref-type="bibr" rid="B24">Ghoshroy and Caira 2001</xref>; <xref ref-type="bibr" rid="B59">Zaragoza-Tapia et al. 2020a</xref>): specimens of this species have a total length ≤ 15 mm (worms = 1.3–2.1 mm long); the number of proglottids is ≤ 50 proglottids (the new species has 7–9 proglottids); the number of testes per proglottids is ≤ 80 (the new species has 18–26 testes) and the arms of the ovary are symmetric.</p><p>Currently, in Category 1, there are 57 species (<xref ref-type="bibr" rid="B24">Ghoshroy and Caira 2001</xref>; <xref ref-type="bibr" rid="B21">Fyler and Caira 2006</xref>; <xref ref-type="bibr" rid="B19">Franzese and Ivanov 2020</xref>; <xref ref-type="bibr" rid="B59">Zaragoza-Tapia et al. 2020a</xref>) but only 12 species inhabit the eastern coast of the Americas: <italic><tp:taxon-name><tp:taxon-name-part taxon-name-part-type="genus" reg="Acanthobothrium">A.</tp:taxon-name-part><tp:taxon-name-part taxon-name-part-type="species" reg="fogeli">fogeli</tp:taxon-name-part></tp:taxon-name></italic>, <italic><tp:taxon-name><tp:taxon-name-part taxon-name-part-type="genus" reg="Acanthobothrium">A.</tp:taxon-name-part><tp:taxon-name-part taxon-name-part-type="species" reg="lentiginosum">lentiginosum</tp:taxon-name-part></tp:taxon-name></italic>, <italic><tp:taxon-name><tp:taxon-name-part taxon-name-part-type="genus" reg="Acanthobothrium">A.</tp:taxon-name-part><tp:taxon-name-part taxon-name-part-type="species" reg="lineatum">lineatum</tp:taxon-name-part></tp:taxon-name></italic>, <italic><tp:taxon-name><tp:taxon-name-part taxon-name-part-type="genus" reg="Acanthobothrium">A.</tp:taxon-name-part><tp:taxon-name-part taxon-name-part-type="species" reg="schalli">schalli</tp:taxon-name-part></tp:taxon-name></italic>, <italic><tp:taxon-name><tp:taxon-name-part taxon-name-part-type="genus" reg="Acanthobothrium">A.</tp:taxon-name-part><tp:taxon-name-part taxon-name-part-type="species" reg="ulmeri">ulmeri</tp:taxon-name-part></tp:taxon-name></italic>, and <italic><tp:taxon-name><tp:taxon-name-part taxon-name-part-type="genus" reg="Acanthobothrium">A.</tp:taxon-name-part><tp:taxon-name-part taxon-name-part-type="species" reg="westi">westi</tp:taxon-name-part></tp:taxon-name></italic> have been reported for the northern Gulf of Mexico; <italic><tp:taxon-name><tp:taxon-name-part taxon-name-part-type="genus" reg="Acanthobothrium">A.</tp:taxon-name-part><tp:taxon-name-part taxon-name-part-type="species" reg="marplatensis">marplatensis</tp:taxon-name-part></tp:taxon-name></italic>, <italic><tp:taxon-name><tp:taxon-name-part taxon-name-part-type="genus" reg="Acanthobothrium">A.</tp:taxon-name-part><tp:taxon-name-part taxon-name-part-type="species" reg="stefaniae">stefaniae</tp:taxon-name-part></tp:taxon-name></italic>, <italic><tp:taxon-name><tp:taxon-name-part taxon-name-part-type="genus" reg="Acanthobothrium">A.</tp:taxon-name-part><tp:taxon-name-part taxon-name-part-type="species" reg="carolinae">carolinae</tp:taxon-name-part></tp:taxon-name></italic> and <italic><tp:taxon-name><tp:taxon-name-part taxon-name-part-type="genus" reg="Acanthobothrium">A.</tp:taxon-name-part><tp:taxon-name-part taxon-name-part-type="species" reg="domingae">domingae</tp:taxon-name-part></tp:taxon-name></italic> have been reported from the South Atlantic, and <italic><tp:taxon-name><tp:taxon-name-part taxon-name-part-type="genus" reg="Acanthobothrium">A.</tp:taxon-name-part><tp:taxon-name-part taxon-name-part-type="species" reg="cartagenensis">cartagenensis</tp:taxon-name-part></tp:taxon-name></italic>, and <italic><tp:taxon-name><tp:taxon-name-part taxon-name-part-type="genus" reg="Acanthobothrium">A.</tp:taxon-name-part><tp:taxon-name-part taxon-name-part-type="species" reg="himanturi">himanturi</tp:taxon-name-part></tp:taxon-name></italic> from the Caribbean Sea.</p><p>However, <italic><tp:taxon-name><tp:taxon-name-part taxon-name-part-type="genus" reg="Acanthobothrium">A.</tp:taxon-name-part><tp:taxon-name-part taxon-name-part-type="species" reg="garciaprietoi">garciaprietoi</tp:taxon-name-part></tp:taxon-name></italic> sp. nov. should be compared with the species assigned to Category 2 that inhabit the same geographical region because the species in Categories 1 and 2 are similar; the two categories differ only in relation to the symmetry of the ovarian arms. Of the 55 species that are included in Category 2, only two have been reported from the same host and/or to inhabit the same general region: <italic><tp:taxon-name><tp:taxon-name-part taxon-name-part-type="genus" reg="Acanthobothrium">A.</tp:taxon-name-part><tp:taxon-name-part taxon-name-part-type="species" reg="tasajerasi">tasajerasi</tp:taxon-name-part></tp:taxon-name></italic> and <italic><tp:taxon-name><tp:taxon-name-part taxon-name-part-type="genus" reg="Acanthobothrium">A.</tp:taxon-name-part><tp:taxon-name-part taxon-name-part-type="species" reg="urotrygoni">urotrygoni</tp:taxon-name-part></tp:taxon-name></italic>, both from the Caribbean Sea (Table <xref ref-type="table" rid="T1">1</xref>).</p><p>Of the species of <italic><tp:taxon-name><tp:taxon-name-part taxon-name-part-type="genus" reg="Acanthobothrium">Acanthobothrium</tp:taxon-name-part></tp:taxon-name></italic> in category 1, all except <italic><tp:taxon-name><tp:taxon-name-part taxon-name-part-type="genus" reg="Acanthobothrium">A.</tp:taxon-name-part><tp:taxon-name-part taxon-name-part-type="species" reg="stefaniae">stefaniae</tp:taxon-name-part></tp:taxon-name></italic>, have acraspedote strobili; some are euapolytic or apolytic, and some are hyperapolytic. Members of <italic><tp:taxon-name><tp:taxon-name-part taxon-name-part-type="genus" reg="Acanthobothrium">Acanthobothrium</tp:taxon-name-part></tp:taxon-name></italic> known from the Gulf of Mexico are <italic><tp:taxon-name><tp:taxon-name-part taxon-name-part-type="genus" reg="Acanthobothrium">A.</tp:taxon-name-part><tp:taxon-name-part taxon-name-part-type="species" reg="fogeli">fogeli</tp:taxon-name-part></tp:taxon-name></italic>, <italic><tp:taxon-name><tp:taxon-name-part taxon-name-part-type="genus" reg="Acanthobothrium">A.</tp:taxon-name-part><tp:taxon-name-part taxon-name-part-type="species" reg="lentiginosum">lentiginosum</tp:taxon-name-part></tp:taxon-name></italic>, <italic><tp:taxon-name><tp:taxon-name-part taxon-name-part-type="genus" reg="Acanthobothrium">A.</tp:taxon-name-part><tp:taxon-name-part taxon-name-part-type="species" reg="lineatum">lineatum</tp:taxon-name-part></tp:taxon-name></italic>, <italic><tp:taxon-name><tp:taxon-name-part taxon-name-part-type="genus" reg="Acanthobothrium">A.</tp:taxon-name-part><tp:taxon-name-part taxon-name-part-type="species" reg="schalli">schalli</tp:taxon-name-part></tp:taxon-name></italic>, <italic><tp:taxon-name><tp:taxon-name-part taxon-name-part-type="genus" reg="Acanthobothrium">A.</tp:taxon-name-part><tp:taxon-name-part taxon-name-part-type="species" reg="ulmeri">ulmeri</tp:taxon-name-part></tp:taxon-name></italic>, and <italic><tp:taxon-name><tp:taxon-name-part taxon-name-part-type="genus" reg="Acanthobothrium">A.</tp:taxon-name-part><tp:taxon-name-part taxon-name-part-type="species" reg="westi">westi</tp:taxon-name-part></tp:taxon-name></italic>. <italic><tp:taxon-name><tp:taxon-name-part taxon-name-part-type="genus" reg="Acanthobothrium">Acanthobothrium</tp:taxon-name-part><tp:taxon-name-part taxon-name-part-type="species" reg="garciaprietoi">garciaprietoi</tp:taxon-name-part></tp:taxon-name></italic> sp. nov. differ from <italic><tp:taxon-name><tp:taxon-name-part taxon-name-part-type="genus" reg="Acanthobothrium">A.</tp:taxon-name-part><tp:taxon-name-part taxon-name-part-type="species" reg="fogeli">fogeli</tp:taxon-name-part></tp:taxon-name></italic>, <italic><tp:taxon-name><tp:taxon-name-part taxon-name-part-type="genus" reg="Acanthobothrium">A.</tp:taxon-name-part><tp:taxon-name-part taxon-name-part-type="species" reg="lineatum">lineatum</tp:taxon-name-part></tp:taxon-name></italic>, and <italic><tp:taxon-name><tp:taxon-name-part taxon-name-part-type="genus" reg="Acanthobothrium">A.</tp:taxon-name-part><tp:taxon-name-part taxon-name-part-type="species" reg="schalli">schalli</tp:taxon-name-part></tp:taxon-name></italic> by being shorter, with fewer proglottids, and less testes, except <italic><tp:taxon-name><tp:taxon-name-part taxon-name-part-type="genus" reg="Acanthobothrium">A.</tp:taxon-name-part><tp:taxon-name-part taxon-name-part-type="species" reg="lentiginosum">lentiginosum</tp:taxon-name-part></tp:taxon-name></italic>, <italic><tp:taxon-name><tp:taxon-name-part taxon-name-part-type="genus" reg="Acanthobothrium">A.</tp:taxon-name-part><tp:taxon-name-part taxon-name-part-type="species" reg="ulmeri">ulmeri</tp:taxon-name-part></tp:taxon-name></italic> and <italic><tp:taxon-name><tp:taxon-name-part taxon-name-part-type="genus" reg="Acanthobothrium">A.</tp:taxon-name-part><tp:taxon-name-part taxon-name-part-type="species" reg="westi">westi</tp:taxon-name-part></tp:taxon-name></italic>, which overlap in total length, number of proglottids, number of testes and in the diameter of the accessory sucker. <italic><tp:taxon-name><tp:taxon-name-part taxon-name-part-type="genus" reg="Acanthobothrium">Acanthobothrium</tp:taxon-name-part><tp:taxon-name-part taxon-name-part-type="species" reg="lentiginosum">lentiginosum</tp:taxon-name-part></tp:taxon-name></italic> is similar to the new species. However, it has a scolex that, on the average, is longer (288–474 vs. 225–320), and somewhat longer bothridia (272–474 vs. 245–313) with longer loculi; the hooks have a longer abaxial prong (80–110 vs. 78–83), the cephalic peduncle is longer (288–456 vs. 175–288) and the genital pore is differently positioned (59–69 vs. 26–46, respectively). <italic><tp:taxon-name><tp:taxon-name-part taxon-name-part-type="genus" reg="Acanthobothrium">Acanthobothrium</tp:taxon-name-part><tp:taxon-name-part taxon-name-part-type="species" reg="ulmeri">ulmeri</tp:taxon-name-part></tp:taxon-name></italic> differs from the new species by having a larger scolex (357–464 vs. 225–320), longer bothridia (281–432 vs. 245–313) and larger loculi; the hooks are shorter, with the axial prong (61–78 vs. 90–105) long and the abaxial prong (59–72 vs. 78–83) long; prongs that are both shorter in total length (77–103 vs. 115–135), and the cephalic peduncle is shorter (48–176 vs. 175–288). <italic><tp:taxon-name><tp:taxon-name-part taxon-name-part-type="genus" reg="Acanthobothrium">Acanthobothrium</tp:taxon-name-part><tp:taxon-name-part taxon-name-part-type="species" reg="westi">westi</tp:taxon-name-part></tp:taxon-name></italic> differs from the new species in having the scolex and smaller loculi (215–277 vs. 225–320, respectively), hooks with shored handles (25–28 vs. 28–38), axial prongs (42–53 vs. 90–105), and the abaxial prongs (38–48 vs. 78–83); the cephalic peduncle is longer (216–480 vs. 175–288), the cirrus sac is shorter (72–84 vs. 98–143), and range in the number of testes is less (20–24 vs. 18–26).</p><p>Of the species of <italic><tp:taxon-name><tp:taxon-name-part taxon-name-part-type="genus" reg="Acanthobothrium">Acanthobothrium</tp:taxon-name-part></tp:taxon-name></italic> reported from the South Atlantic, <italic><tp:taxon-name><tp:taxon-name-part taxon-name-part-type="genus" reg="Acanthobothrium">A.</tp:taxon-name-part><tp:taxon-name-part taxon-name-part-type="species" reg="marplatensis">marplatensis</tp:taxon-name-part></tp:taxon-name></italic>, is much larger (4.79 mm–8.44 mm vs. 1.3 mm–2.1 mm for the new species), it has a greater number of proglottids (18–30 vs. 7–9, respectively), more testes per proglottid (24–39 vs. 18–26). The hooks of <italic><tp:taxon-name><tp:taxon-name-part taxon-name-part-type="genus" reg="Acanthobothrium">A.</tp:taxon-name-part><tp:taxon-name-part taxon-name-part-type="species" reg="marplatensis">marplatensis</tp:taxon-name-part></tp:taxon-name></italic> are shorter, the cirrus sac rises towards the anterior end of the proglottid and the cirrus sac of the new species extends horizontally in mature proglottids (Fig. <xref ref-type="fig" rid="F3">3C</xref>) or slightly posterior in some terminal proglottids. <italic><tp:taxon-name><tp:taxon-name-part taxon-name-part-type="genus" reg="Acanthobothrium">Acanthobothrium</tp:taxon-name-part><tp:taxon-name-part taxon-name-part-type="species" reg="stefaniae">stefaniae</tp:taxon-name-part></tp:taxon-name></italic> has craspedote proglottids and is hyperapolytic; it has a smaller scolex (285–400 vs. 225–320), somewhat longer bothridia (247–355 vs. 245–313) and longer anterior loculi; the handles of the hooks are relatively shorter (25–32 vs. 28–38), the abaxial prongs are shorter (32–52 vs. 78–83), the axial prong is longer (102–112 vs. 90–105). In <italic><tp:taxon-name><tp:taxon-name-part taxon-name-part-type="genus" reg="Acanthobothrium">A.</tp:taxon-name-part><tp:taxon-name-part taxon-name-part-type="species" reg="stefaniae">stefaniae</tp:taxon-name-part></tp:taxon-name></italic>, the genital pore opens at approximately mid-proglottid and, in <italic><tp:taxon-name><tp:taxon-name-part taxon-name-part-type="genus" reg="Acanthobothrium">A.</tp:taxon-name-part><tp:taxon-name-part taxon-name-part-type="species" reg="garciaprietoi">garciaprietoi</tp:taxon-name-part></tp:taxon-name></italic> sp. nov., it opens at the anterior third of the proglottid.</p><p><italic><tp:taxon-name><tp:taxon-name-part taxon-name-part-type="genus" reg="Acanthobothrium">Acanthobothrium</tp:taxon-name-part><tp:taxon-name-part taxon-name-part-type="species" reg="cartagenensis">cartagenensis</tp:taxon-name-part></tp:taxon-name></italic> and <italic><tp:taxon-name><tp:taxon-name-part taxon-name-part-type="genus" reg="Acanthobothrium">A.</tp:taxon-name-part><tp:taxon-name-part taxon-name-part-type="species" reg="himanturi">himanturi</tp:taxon-name-part></tp:taxon-name></italic> have been reported from the Caribbean Sea. <italic><tp:taxon-name><tp:taxon-name-part taxon-name-part-type="genus" reg="Acanthobothrium">Acanthobothrium</tp:taxon-name-part><tp:taxon-name-part taxon-name-part-type="species" reg="cartagenensis">cartagenensis</tp:taxon-name-part></tp:taxon-name></italic> differs from and <italic><tp:taxon-name><tp:taxon-name-part taxon-name-part-type="genus" reg="Acanthobothrium">A.</tp:taxon-name-part><tp:taxon-name-part taxon-name-part-type="species" reg="garciaprietoi">garciaprietoi</tp:taxon-name-part></tp:taxon-name></italic> sp. nov. by having a greater number of proglottids (13 vs. 7–9, respectively); its scolex is square (300–300), while that of <italic><tp:taxon-name><tp:taxon-name-part taxon-name-part-type="genus" reg="Acanthobothrium">A.</tp:taxon-name-part><tp:taxon-name-part taxon-name-part-type="species" reg="garciaprietoi">garciaprietoi</tp:taxon-name-part></tp:taxon-name></italic> sp. nov. is wider than long (225–320 long 275–323 wide); the loculi of <italic><tp:taxon-name><tp:taxon-name-part taxon-name-part-type="genus" reg="Acanthobothrium">A.</tp:taxon-name-part><tp:taxon-name-part taxon-name-part-type="species" reg="cartagenensis">cartagenensis</tp:taxon-name-part></tp:taxon-name></italic> are shorter (1:0.3:0.3 vs. 1:0.4:0.4). The apical pads of <italic><tp:taxon-name><tp:taxon-name-part taxon-name-part-type="genus" reg="Acanthobothrium">A.</tp:taxon-name-part><tp:taxon-name-part taxon-name-part-type="species" reg="cartagenensis">cartagenensis</tp:taxon-name-part></tp:taxon-name></italic> are 67 in diameter, and they are relatively elliptical with no invaginations in the hook region; in contrast, those of <italic><tp:taxon-name><tp:taxon-name-part taxon-name-part-type="genus" reg="Acanthobothrium">A.</tp:taxon-name-part><tp:taxon-name-part taxon-name-part-type="species" reg="garciaprietoi">garciaprietoi</tp:taxon-name-part></tp:taxon-name></italic> sp. nov. are larger (76–83 long by 95–110 wide), with an invagination in the region between the hooks. The cephalic peduncle of <italic><tp:taxon-name><tp:taxon-name-part taxon-name-part-type="genus" reg="Acanthobothrium">A.</tp:taxon-name-part><tp:taxon-name-part taxon-name-part-type="species" reg="caragenensis">caragenensis</tp:taxon-name-part></tp:taxon-name></italic> is shorter than that of <italic><tp:taxon-name><tp:taxon-name-part taxon-name-part-type="genus" reg="Acanthobothrium">A.</tp:taxon-name-part><tp:taxon-name-part taxon-name-part-type="species" reg="garciaprietoi">garciaprietoi</tp:taxon-name-part></tp:taxon-name></italic> sp. nov. (180 long by 120 wide vs. 175–288 long by 58–90 wide). The testes of <italic><tp:taxon-name><tp:taxon-name-part taxon-name-part-type="genus" reg="Acanthobothrium">A.</tp:taxon-name-part><tp:taxon-name-part taxon-name-part-type="species" reg="cartagenensis">cartagenensis</tp:taxon-name-part></tp:taxon-name></italic> are smaller in diameter (30–45 vs. 50–75 long by 30–55 wide of <italic><tp:taxon-name><tp:taxon-name-part taxon-name-part-type="genus" reg="Acanthobothrium">A.</tp:taxon-name-part><tp:taxon-name-part taxon-name-part-type="species" reg="garciaprietoi">garciaprietoi</tp:taxon-name-part></tp:taxon-name></italic> sp. nov.), but the cirrus sac of <italic><tp:taxon-name><tp:taxon-name-part taxon-name-part-type="genus" reg="Acanthobothrium">A.</tp:taxon-name-part><tp:taxon-name-part taxon-name-part-type="species" reg="garciaprietoi">garciaprietoi</tp:taxon-name-part></tp:taxon-name></italic> sp. nov. is larger. The lobes of the ovary of <italic><tp:taxon-name><tp:taxon-name-part taxon-name-part-type="genus" reg="Acanthobothrium">A.</tp:taxon-name-part><tp:taxon-name-part taxon-name-part-type="species" reg="cartagenensis">cartagenensis</tp:taxon-name-part></tp:taxon-name></italic> are longer than those of <italic><tp:taxon-name><tp:taxon-name-part taxon-name-part-type="genus" reg="Acanthobothrium">A.</tp:taxon-name-part><tp:taxon-name-part taxon-name-part-type="species" reg="garciaprietoi">garciaprietoi</tp:taxon-name-part></tp:taxon-name></italic> sp. nov. (210–390 long by 60–112 wide vs. 133–375 long).</p><p><italic><tp:taxon-name><tp:taxon-name-part taxon-name-part-type="genus" reg="Acanthobothrium">Acanthobothrium</tp:taxon-name-part><tp:taxon-name-part taxon-name-part-type="species" reg="himanturi">himanturi</tp:taxon-name-part></tp:taxon-name></italic> differs from the new species by being longer (3.84–9.3 mm vs. 1.3–2.1 mm, respectively), slightly large scolex (240–350 vs. 225–320), longer bothridia (297–432 vs. 245–313) and longer cephalic peduncle (300–1,000 vs. 175–288). The handles of the hooks of <italic><tp:taxon-name><tp:taxon-name-part taxon-name-part-type="genus" reg="Acanthobothrium">A.</tp:taxon-name-part><tp:taxon-name-part taxon-name-part-type="species" reg="himanturi">himanturi</tp:taxon-name-part></tp:taxon-name></italic> are 43–61 long, the abaxial prong is 73–99 long, and the axial prong is 86–116 long, all being longer (28–38, 78–83, 90–105, respectively) than those of <italic><tp:taxon-name><tp:taxon-name-part taxon-name-part-type="genus" reg="Acanthobothrium">A.</tp:taxon-name-part><tp:taxon-name-part taxon-name-part-type="species" reg="garciaprietoi">garciaprietoi</tp:taxon-name-part></tp:taxon-name></italic> sp. nov. It has a greater number of testes (38–57 vs. 18–26) and the ovarian lobes are longer and narrower (480–600 vs. 133–375) than those of <italic><tp:taxon-name><tp:taxon-name-part taxon-name-part-type="genus" reg="Acanthobothrium">A.</tp:taxon-name-part><tp:taxon-name-part taxon-name-part-type="species" reg="garciaprietoi">garciaprietoi</tp:taxon-name-part></tp:taxon-name></italic> sp. nov.</p><p>Compared to the other two species in Categories 1 and 2, <italic><tp:taxon-name><tp:taxon-name-part taxon-name-part-type="genus" reg="Acanthobothrium">A.</tp:taxon-name-part><tp:taxon-name-part taxon-name-part-type="species" reg="garciaprietoi">garciaprietoi</tp:taxon-name-part></tp:taxon-name></italic> sp. nov. differ from <italic><tp:taxon-name><tp:taxon-name-part taxon-name-part-type="genus" reg="Acanthobothrium">A.</tp:taxon-name-part><tp:taxon-name-part taxon-name-part-type="species" reg="carolinae">carolinae</tp:taxon-name-part></tp:taxon-name></italic> by the shorter body (1.3 mm–2.1 mm vs. 1.81mm–3.93, respectively), smaller number of proglottids (7–9 vs. 8–17), and the larger hooks. The new species <italic><tp:taxon-name><tp:taxon-name-part taxon-name-part-type="genus" reg="Acanthobothrium">A.</tp:taxon-name-part><tp:taxon-name-part taxon-name-part-type="species" reg="garciaprietoi">garciaprietoi</tp:taxon-name-part></tp:taxon-name></italic> sp. nov., differs from <italic><tp:taxon-name><tp:taxon-name-part taxon-name-part-type="genus" reg="Acanthobothrium">A.</tp:taxon-name-part><tp:taxon-name-part taxon-name-part-type="species" reg="domingae">domingae</tp:taxon-name-part></tp:taxon-name></italic> by the body size (1.3 mm –2.1 mm vs. 3.5 mm –5.4 mm, respectively), the number of proglottids (7–9 vs. 14–18, respectively), and the smaller hooks (115–135 vs. 168–238, respectively).</p></tp:treatment-sec><tp:treatment-sec><!--Section generated to contain objects referenced in tp:taxon-treatment.--><table-wrap id="T1" position="float" orientation="portrait"><label>Table 1.</label><caption><p>Species of <italic><tp:taxon-name><tp:taxon-name-part taxon-name-part-type="genus" reg="Acanthobothrium">Acanthobothrium</tp:taxon-name-part></tp:taxon-name></italic> different categories that were compared with <italic><tp:taxon-name><tp:taxon-name-part taxon-name-part-type="genus" reg="Acanthobothrium">A.</tp:taxon-name-part><tp:taxon-name-part taxon-name-part-type="species" reg="garciaprietoi">garciaprietoi</tp:taxon-name-part></tp:taxon-name></italic> sp. nov. and <italic><tp:taxon-name><tp:taxon-name-part taxon-name-part-type="genus" reg="Acanthobothrium">A.</tp:taxon-name-part><tp:taxon-name-part taxon-name-part-type="species" reg="pulidofloresae">pulidofloresae</tp:taxon-name-part></tp:taxon-name></italic> sp. nov. Note: * = Species with characters used are mostly assigned to category 5; ** = species with characters used are mostly assigned to another category, but some of them allow them to be in category 5; † = species considerate as species <italic>inquirenda</italic> by <xref ref-type="bibr" rid="B12">Caira et al. (2012)</xref>.</p></caption><table id="TID0EZ1AI" rules="all"><tbody><tr><th rowspan="1" colspan="1">Species</th><th rowspan="1" colspan="1">Type host</th><th rowspan="1" colspan="1">Type locality</th><th rowspan="1" colspan="1">Source</th></tr><tr><td rowspan="1" colspan="4">
                <bold>Category 1</bold>
              </td></tr><tr><td rowspan="1" colspan="1"><italic><tp:taxon-name><tp:taxon-name-part taxon-name-part-type="genus" reg="Acanthobothrium">A.</tp:taxon-name-part><tp:taxon-name-part taxon-name-part-type="species" reg="fogeli">fogeli</tp:taxon-name-part></tp:taxon-name></italic> Goldstein, 1964</td><td rowspan="1" colspan="1"><italic><tp:taxon-name><tp:taxon-name-part taxon-name-part-type="genus" reg="Gymnura">Gymnura</tp:taxon-name-part><tp:taxon-name-part taxon-name-part-type="species" reg="lessae">lessae</tp:taxon-name-part></tp:taxon-name></italic> (Yokota &amp; Carvalho, 2017) (as <italic><tp:taxon-name><tp:taxon-name-part taxon-name-part-type="genus" reg="Gymnura">Gymnura</tp:taxon-name-part><tp:taxon-name-part taxon-name-part-type="species" reg="micrura">micrura</tp:taxon-name-part></tp:taxon-name></italic> (Bloch &amp; Schneider, 1801))</td><td rowspan="1" colspan="1">Northeastern Gulf of Mexico, Florida</td><td rowspan="1" colspan="1">Goldstein (1964)</td></tr><tr><td rowspan="1" colspan="1"><italic><tp:taxon-name><tp:taxon-name-part taxon-name-part-type="genus" reg="Acanthobothrium">A.</tp:taxon-name-part><tp:taxon-name-part taxon-name-part-type="species" reg="himanturi">himanturi</tp:taxon-name-part></tp:taxon-name></italic> Brooks, 1977</td><td rowspan="1" colspan="1"><italic><tp:taxon-name><tp:taxon-name-part taxon-name-part-type="genus" reg="Styracura">Styracura</tp:taxon-name-part><tp:taxon-name-part taxon-name-part-type="species" reg="schmardae">schmardae</tp:taxon-name-part></tp:taxon-name></italic> (Werner, 1904) (as <italic><tp:taxon-name><tp:taxon-name-part taxon-name-part-type="genus" reg="Himantura">Himantura</tp:taxon-name-part><tp:taxon-name-part taxon-name-part-type="species" reg="schmardae">schmardae</tp:taxon-name-part></tp:taxon-name></italic>)</td><td rowspan="1" colspan="1">Caribbean Sea, La Cienaga, Magdalena, Colombia</td><td rowspan="1" colspan="1">Brooks (1977)</td></tr><tr><td rowspan="1" colspan="1"><italic><tp:taxon-name><tp:taxon-name-part taxon-name-part-type="genus" reg="Acanthobothrium">A.</tp:taxon-name-part><tp:taxon-name-part taxon-name-part-type="species" reg="lentiginosum">lentiginosum</tp:taxon-name-part></tp:taxon-name></italic> Vardo-Zalik &amp; Campbell, 2011</td><td rowspan="1" colspan="1"><italic><tp:taxon-name><tp:taxon-name-part taxon-name-part-type="genus" reg="Pseudobatos">Pseudobatos</tp:taxon-name-part><tp:taxon-name-part taxon-name-part-type="species" reg="lentiginosus">lentiginosus</tp:taxon-name-part></tp:taxon-name></italic> (Garman, 1880) (as <italic><tp:taxon-name><tp:taxon-name-part taxon-name-part-type="genus" reg="Rhinobatos">Rhinobatos</tp:taxon-name-part><tp:taxon-name-part taxon-name-part-type="species" reg="lentiginosus">lentiginosus</tp:taxon-name-part></tp:taxon-name></italic>)</td><td rowspan="1" colspan="1">Gulf of Mexico</td><td rowspan="1" colspan="1">Vardo-Zalik and Campbell (2011)</td></tr><tr><td rowspan="1" colspan="1"><italic><tp:taxon-name><tp:taxon-name-part taxon-name-part-type="genus" reg="Acanthobothrium">A.</tp:taxon-name-part><tp:taxon-name-part taxon-name-part-type="species" reg="lineatum">lineatum</tp:taxon-name-part></tp:taxon-name></italic> Campbell, 1969</td><td rowspan="1" colspan="1"><italic><tp:taxon-name><tp:taxon-name-part taxon-name-part-type="genus" reg="Hypanus">Hypanus</tp:taxon-name-part><tp:taxon-name-part taxon-name-part-type="species" reg="americanus">americanus</tp:taxon-name-part></tp:taxon-name></italic> (Hildebrand &amp; Schroeder, 1928) (as <italic><tp:taxon-name><tp:taxon-name-part taxon-name-part-type="genus" reg="Dasyatis">Dasyatis</tp:taxon-name-part><tp:taxon-name-part taxon-name-part-type="species" reg="americana">americana</tp:taxon-name-part></tp:taxon-name></italic>)</td><td rowspan="1" colspan="1">Chesapeake Bay, Virginia, USA</td><td rowspan="1" colspan="1">Campbell (1969)</td></tr><tr><td rowspan="1" colspan="1"><italic><tp:taxon-name><tp:taxon-name-part taxon-name-part-type="genus" reg="Acanthobothrium">A.</tp:taxon-name-part><tp:taxon-name-part taxon-name-part-type="species" reg="marplatensis">marplatensis</tp:taxon-name-part></tp:taxon-name></italic> Ivanov &amp; Campbell, 1998</td><td rowspan="1" colspan="1"><italic><tp:taxon-name><tp:taxon-name-part taxon-name-part-type="genus" reg="Atlantoraja">Atlantoraja</tp:taxon-name-part><tp:taxon-name-part taxon-name-part-type="species" reg="castelnaui">castelnaui</tp:taxon-name-part></tp:taxon-name></italic> (Miranda Ribeiro, 1907) (as <italic><tp:taxon-name><tp:taxon-name-part taxon-name-part-type="genus" reg="Rioraja">Rioraja</tp:taxon-name-part><tp:taxon-name-part taxon-name-part-type="species" reg="castelnaui">castelnaui</tp:taxon-name-part></tp:taxon-name></italic>)</td><td rowspan="1" colspan="1">Mar del Plata, Buenos Aires, Argentina</td><td rowspan="1" colspan="1">Ivanov and Campbell (1998)</td></tr><tr><td rowspan="1" colspan="1"><italic><tp:taxon-name><tp:taxon-name-part taxon-name-part-type="genus" reg="Acanthobothrium">A.</tp:taxon-name-part><tp:taxon-name-part taxon-name-part-type="species" reg="schalli">schalli</tp:taxon-name-part></tp:taxon-name></italic> Vardo-Zalik &amp; Campbell, 2011</td><td rowspan="1" colspan="1"><italic><tp:taxon-name><tp:taxon-name-part taxon-name-part-type="genus" reg="Mustelus">Mustelus</tp:taxon-name-part><tp:taxon-name-part taxon-name-part-type="species" reg="canis">canis</tp:taxon-name-part></tp:taxon-name></italic> (Mitchill, 1815)</td><td rowspan="1" colspan="1">Gulf of Mexico</td><td rowspan="1" colspan="1">Vardo-Zalik and Campbell (2011)</td></tr><tr><td rowspan="1" colspan="1"><italic><tp:taxon-name><tp:taxon-name-part taxon-name-part-type="genus" reg="Acanthobothrium">A.</tp:taxon-name-part><tp:taxon-name-part taxon-name-part-type="species" reg="stefaniae">stefaniae</tp:taxon-name-part></tp:taxon-name></italic> Franzese &amp; Ivanov, 2018</td><td rowspan="1" colspan="1"><italic><tp:taxon-name><tp:taxon-name-part taxon-name-part-type="genus" reg="Discopyge">Discopyge</tp:taxon-name-part><tp:taxon-name-part taxon-name-part-type="species" reg="tschudii">tschudii</tp:taxon-name-part></tp:taxon-name></italic> Heckel, 1846</td><td rowspan="1" colspan="1">Coastal waters off Mar Chiquita City, Buenos Aires Province</td><td rowspan="1" colspan="1">
                <xref ref-type="bibr" rid="B18">Franzese and Ivanov (2018)</xref>
              </td></tr><tr><td rowspan="1" colspan="1"><italic><tp:taxon-name><tp:taxon-name-part taxon-name-part-type="genus" reg="Acanthobothrium">A.</tp:taxon-name-part><tp:taxon-name-part taxon-name-part-type="species" reg="ulmeri">ulmeri</tp:taxon-name-part></tp:taxon-name></italic> Vardo-Zalik &amp; Campbell, 2011</td><td rowspan="1" colspan="1"><italic><tp:taxon-name><tp:taxon-name-part taxon-name-part-type="genus" reg="Rostroraja">Rostroraja</tp:taxon-name-part><tp:taxon-name-part taxon-name-part-type="species" reg="texana">texana</tp:taxon-name-part></tp:taxon-name></italic> Chandler, 1921 (as <italic><tp:taxon-name><tp:taxon-name-part taxon-name-part-type="genus" reg="Raja">Raja</tp:taxon-name-part><tp:taxon-name-part taxon-name-part-type="species" reg="texana">texana</tp:taxon-name-part></tp:taxon-name></italic>)</td><td rowspan="1" colspan="1">Gulf of Mexico</td><td rowspan="1" colspan="1">Vardo-Zalik and Campbell (2011)</td></tr><tr><td rowspan="1" colspan="1"><italic><tp:taxon-name><tp:taxon-name-part taxon-name-part-type="genus" reg="Acanthobothrium">A.</tp:taxon-name-part><tp:taxon-name-part taxon-name-part-type="species" reg="westi">westi</tp:taxon-name-part></tp:taxon-name></italic> Vardo-Zalik &amp; Campbell, 2011</td><td rowspan="1" colspan="1">
                <italic>
                  <tp:taxon-name><tp:taxon-name-part taxon-name-part-type="genus" reg="Rostroraja">R.</tp:taxon-name-part><tp:taxon-name-part taxon-name-part-type="species" reg="texana">texana</tp:taxon-name-part></tp:taxon-name>
                </italic>
              </td><td rowspan="1" colspan="1">Gulf of Mexico</td><td rowspan="1" colspan="1">Vardo-Zalik and Campbell (2011)</td></tr><tr><td rowspan="1" colspan="4">
                <bold>Category 2</bold>
              </td></tr><tr><td rowspan="1" colspan="1"><italic><tp:taxon-name><tp:taxon-name-part taxon-name-part-type="genus" reg="Acanthobothrium">A.</tp:taxon-name-part><tp:taxon-name-part taxon-name-part-type="species" reg="tasajerasi">tasajerasi</tp:taxon-name-part></tp:taxon-name></italic> Brooks, 1977</td><td rowspan="1" colspan="1">
                <italic>
                  <tp:taxon-name><tp:taxon-name-part taxon-name-part-type="genus" reg="Styracura">S.</tp:taxon-name-part><tp:taxon-name-part taxon-name-part-type="species" reg="schmardae">schmardae</tp:taxon-name-part></tp:taxon-name>
                </italic>
              </td><td rowspan="1" colspan="1">Caribbean Sea, La Cienaga, Magdalena, Colombia</td><td rowspan="1" colspan="1">Brooks (1977)</td></tr><tr><td rowspan="1" colspan="1"><italic><tp:taxon-name><tp:taxon-name-part taxon-name-part-type="genus" reg="Acanthobothrium">A.</tp:taxon-name-part><tp:taxon-name-part taxon-name-part-type="species" reg="cartagenensis">cartagenensis</tp:taxon-name-part></tp:taxon-name></italic> Brooks &amp; Mayes, 1980</td><td rowspan="1" colspan="1"><italic><tp:taxon-name><tp:taxon-name-part taxon-name-part-type="genus" reg="Urobatis">Urobatis</tp:taxon-name-part><tp:taxon-name-part taxon-name-part-type="species" reg="jamaicensis">jamaicensis</tp:taxon-name-part></tp:taxon-name></italic> (Cuvier, 1816)</td><td rowspan="1" colspan="1">Cartagena, Colombia</td><td rowspan="1" colspan="1">Brooks and Mayes (1980)</td></tr><tr><td rowspan="1" colspan="1"><italic><tp:taxon-name><tp:taxon-name-part taxon-name-part-type="genus" reg="Acanthobothrium">A.</tp:taxon-name-part><tp:taxon-name-part taxon-name-part-type="species" reg="urotrygoni">urotrygoni</tp:taxon-name-part></tp:taxon-name></italic> Brooks &amp; Mayes, 1980</td><td rowspan="1" colspan="1"><italic><tp:taxon-name><tp:taxon-name-part taxon-name-part-type="genus" reg="Urotrygon">Urotrygon</tp:taxon-name-part><tp:taxon-name-part taxon-name-part-type="species" reg="venezuelae">venezuelae</tp:taxon-name-part></tp:taxon-name></italic> (Schultz, 1949)</td><td rowspan="1" colspan="1">Cartagena, Colombia</td><td rowspan="1" colspan="1">Brooks and Mayes (1980)</td></tr><tr><td rowspan="1" colspan="4">
                <bold>Category 1 and 2</bold>
              </td></tr><tr><td rowspan="1" colspan="1"><italic><tp:taxon-name><tp:taxon-name-part taxon-name-part-type="genus" reg="Acanthobothrium">A.</tp:taxon-name-part><tp:taxon-name-part taxon-name-part-type="species" reg="carolinae">carolinae</tp:taxon-name-part></tp:taxon-name></italic> Franzese &amp; Ivanov, 2020</td><td rowspan="1" colspan="1"><italic><tp:taxon-name><tp:taxon-name-part taxon-name-part-type="genus" reg="Bathyraja">Bathyraja</tp:taxon-name-part><tp:taxon-name-part taxon-name-part-type="species" reg="magellanica">magellanica</tp:taxon-name-part></tp:taxon-name></italic> (Philippi, 1902)</td><td rowspan="1" colspan="1">Coastal waters off Puerto San Julián, Santa Cruz Province</td><td rowspan="1" colspan="1">
                <xref ref-type="bibr" rid="B19">Franzese and Ivanov (2020)</xref>
              </td></tr><tr><td rowspan="1" colspan="1"><italic><tp:taxon-name><tp:taxon-name-part taxon-name-part-type="genus" reg="Acanthobothrium">A.</tp:taxon-name-part><tp:taxon-name-part taxon-name-part-type="species" reg="domingae">domingae</tp:taxon-name-part></tp:taxon-name></italic> Franzese &amp; Ivanov, 2020</td><td rowspan="1" colspan="1"><italic><tp:taxon-name><tp:taxon-name-part taxon-name-part-type="genus" reg="Dipturus">Dipturus</tp:taxon-name-part><tp:taxon-name-part taxon-name-part-type="species" reg="brevicaudatus">brevicaudatus</tp:taxon-name-part></tp:taxon-name></italic> (Marini, 1933)</td><td rowspan="1" colspan="1">Coastal waters off Santa Teresita, Buenos Aires Province</td><td rowspan="1" colspan="1">
                <xref ref-type="bibr" rid="B19">Franzese and Ivanov (2020)</xref>
              </td></tr><tr><td rowspan="1" colspan="4">
                <bold>Category 3</bold>
              </td></tr><tr><td rowspan="1" colspan="1"><italic><tp:taxon-name><tp:taxon-name-part taxon-name-part-type="genus" reg="Acanthobothrium">A.</tp:taxon-name-part><tp:taxon-name-part taxon-name-part-type="species" reg="majumdari">majumdari</tp:taxon-name-part></tp:taxon-name></italic> Pramanik &amp; Manna, 2010†</td><td rowspan="1" colspan="1"><italic><tp:taxon-name><tp:taxon-name-part taxon-name-part-type="genus" reg="Carcharias">Carcharias</tp:taxon-name-part><tp:taxon-name-part taxon-name-part-type="species" reg="walbeehmii">walbeehmii</tp:taxon-name-part></tp:taxon-name></italic> (Bleeker, 1856)</td><td rowspan="1" colspan="1">Digha coast, India</td><td rowspan="1" colspan="1">
                <xref ref-type="bibr" rid="B39">Pramanik and Manna (2010)</xref>
              </td></tr><tr><td rowspan="1" colspan="1"><italic><tp:taxon-name><tp:taxon-name-part taxon-name-part-type="genus" reg="Acanthobothrium">A.</tp:taxon-name-part><tp:taxon-name-part taxon-name-part-type="species" reg="robertsoni">robertsoni</tp:taxon-name-part></tp:taxon-name></italic> Campbell &amp; Beveridge, 2002</td><td rowspan="1" colspan="1"><italic><tp:taxon-name><tp:taxon-name-part taxon-name-part-type="genus" reg="Trygonorrhina">Trygonorrhina</tp:taxon-name-part><tp:taxon-name-part taxon-name-part-type="species" reg="fasciata">fasciata</tp:taxon-name-part></tp:taxon-name></italic> Müller &amp; Henle, 1841</td><td rowspan="1" colspan="1">Middleton, South Australia</td><td rowspan="1" colspan="1">
                <xref ref-type="bibr" rid="B14">Campbell and Beveridge (2002)</xref>
              </td></tr><tr><td rowspan="1" colspan="1"><italic><tp:taxon-name><tp:taxon-name-part taxon-name-part-type="genus" reg="Acanthobothrium">A.</tp:taxon-name-part><tp:taxon-name-part taxon-name-part-type="species" reg="zugeinensis">zugeinensis</tp:taxon-name-part></tp:taxon-name></italic> Yang &amp; Lin, 1994†</td><td rowspan="1" colspan="1"><italic><tp:taxon-name><tp:taxon-name-part taxon-name-part-type="genus" reg="Trygonorrhina">T.</tp:taxon-name-part><tp:taxon-name-part taxon-name-part-type="species" reg="zugei">zugei</tp:taxon-name-part></tp:taxon-name></italic> (as <italic><tp:taxon-name><tp:taxon-name-part taxon-name-part-type="genus" reg="Dasyatis">Dasyatis</tp:taxon-name-part><tp:taxon-name-part taxon-name-part-type="species" reg="zugei">zugei</tp:taxon-name-part></tp:taxon-name></italic>)</td><td rowspan="1" colspan="1">Xiamen, South Fujian, China</td><td rowspan="1" colspan="1">
                <xref ref-type="bibr" rid="B55">Yang and Lin (1994)</xref>
              </td></tr><tr><td rowspan="1" colspan="4">
                <bold>Category 4</bold>
              </td></tr><tr><td rowspan="1" colspan="1"><italic><tp:taxon-name><tp:taxon-name-part taxon-name-part-type="genus" reg="Acanthobothrium">A.</tp:taxon-name-part><tp:taxon-name-part taxon-name-part-type="species" reg="adlardi">adlardi</tp:taxon-name-part></tp:taxon-name></italic> Campbell &amp; Beveridge, 2002</td><td rowspan="1" colspan="1"><italic><tp:taxon-name><tp:taxon-name-part taxon-name-part-type="genus" reg="Pristiophorus">Pristiophorus</tp:taxon-name-part><tp:taxon-name-part taxon-name-part-type="species" reg="cirratus">cirratus</tp:taxon-name-part></tp:taxon-name></italic> (Latham, 1794)</td><td rowspan="1" colspan="1">Port Stanvac, South Australia</td><td rowspan="1" colspan="1">
                <xref ref-type="bibr" rid="B14">Campbell and Beveridge (2002)</xref>
              </td></tr><tr><td rowspan="1" colspan="1"><italic><tp:taxon-name><tp:taxon-name-part taxon-name-part-type="genus" reg="Acanthobothrium">A.</tp:taxon-name-part><tp:taxon-name-part taxon-name-part-type="species" reg="dasybati">dasybati</tp:taxon-name-part></tp:taxon-name></italic> Yamaguti, 1934 (Yamaguti, 1952)</td><td rowspan="1" colspan="1"><italic><tp:taxon-name><tp:taxon-name-part taxon-name-part-type="genus" reg="Hemitrygon">Hemitrygon</tp:taxon-name-part><tp:taxon-name-part taxon-name-part-type="species" reg="akajei">akajei</tp:taxon-name-part></tp:taxon-name></italic> (Müller &amp; Henle, 1841) (as <italic><tp:taxon-name><tp:taxon-name-part taxon-name-part-type="genus" reg="Dasyatis">Dasyatis</tp:taxon-name-part><tp:taxon-name-part taxon-name-part-type="species" reg="akajei">akajei</tp:taxon-name-part></tp:taxon-name></italic>)</td><td rowspan="1" colspan="1">Tarumi, Kobe, Japan</td><td rowspan="1" colspan="1">Yamaguti (1934)</td></tr><tr><td rowspan="1" colspan="1"><italic><tp:taxon-name><tp:taxon-name-part taxon-name-part-type="genus" reg="Acanthobothrium">A.</tp:taxon-name-part><tp:taxon-name-part taxon-name-part-type="species" reg="cestraciontis">cestraciontis</tp:taxon-name-part></tp:taxon-name></italic> (Yamaguti, 1934)</td><td rowspan="1" colspan="1"><italic><tp:taxon-name><tp:taxon-name-part taxon-name-part-type="genus" reg="Heterodontus">Heterodontus</tp:taxon-name-part><tp:taxon-name-part taxon-name-part-type="species" reg="japonicus">japonicus</tp:taxon-name-part></tp:taxon-name></italic> (Miklouho-Maclay &amp; Macleay, 1884) (as <italic><tp:taxon-name><tp:taxon-name-part taxon-name-part-type="genus" reg="Cestracion">Cestracion</tp:taxon-name-part><tp:taxon-name-part taxon-name-part-type="species" reg="japonicus">japonicus</tp:taxon-name-part></tp:taxon-name></italic>)</td><td rowspan="1" colspan="1">Pacific Ocean, Japan</td><td rowspan="1" colspan="1">Yamaguti (1934)</td></tr><tr><td rowspan="1" colspan="1"><italic><tp:taxon-name><tp:taxon-name-part taxon-name-part-type="genus" reg="Acanthobothrium">A.</tp:taxon-name-part><tp:taxon-name-part taxon-name-part-type="species" reg="cribbi">cribbi</tp:taxon-name-part></tp:taxon-name></italic> Campbell &amp; Beveridge, 2002</td><td rowspan="1" colspan="1"><italic><tp:taxon-name><tp:taxon-name-part taxon-name-part-type="genus" reg="Gymnura">Gymnura</tp:taxon-name-part><tp:taxon-name-part taxon-name-part-type="species" reg="australis">australis</tp:taxon-name-part></tp:taxon-name></italic> (Ramsay &amp; Ogilby, 1886)</td><td rowspan="1" colspan="1">Gulf of Carpentaria, Northern Territory, Australia</td><td rowspan="1" colspan="1">
                <xref ref-type="bibr" rid="B14">Campbell and Beveridge (2002)</xref>
              </td></tr><tr><td rowspan="1" colspan="1"><italic><tp:taxon-name><tp:taxon-name-part taxon-name-part-type="genus" reg="Acanthobothrium">A.</tp:taxon-name-part><tp:taxon-name-part taxon-name-part-type="species" reg="micracantha">micracantha</tp:taxon-name-part></tp:taxon-name></italic> Yamaguti, 1952</td><td rowspan="1" colspan="1">
                <italic>
                  <tp:taxon-name><tp:taxon-name-part taxon-name-part-type="genus" reg="Hemitrygon">H.</tp:taxon-name-part><tp:taxon-name-part taxon-name-part-type="species" reg="akajei">akajei</tp:taxon-name-part></tp:taxon-name>
                </italic>
              </td><td rowspan="1" colspan="1">Nagasaki, East China Sea, Japan</td><td rowspan="1" colspan="1">Yamaguti (1952)</td></tr><tr><td rowspan="1" colspan="1"><italic><tp:taxon-name><tp:taxon-name-part taxon-name-part-type="genus" reg="Acanthobothrium">A.</tp:taxon-name-part><tp:taxon-name-part taxon-name-part-type="species" reg="grandiceps">grandiceps</tp:taxon-name-part></tp:taxon-name></italic> Yamaguti, 1952</td><td rowspan="1" colspan="1"><italic><tp:taxon-name><tp:taxon-name-part taxon-name-part-type="genus" reg="Telatrygon">Telatrygon</tp:taxon-name-part><tp:taxon-name-part taxon-name-part-type="species" reg="zugei">zugei</tp:taxon-name-part></tp:taxon-name></italic> (Müller &amp; Henle, 1841) (as <italic><tp:taxon-name><tp:taxon-name-part taxon-name-part-type="genus" reg="Trygon">Trygon</tp:taxon-name-part><tp:taxon-name-part taxon-name-part-type="species" reg="zugei">zugei</tp:taxon-name-part></tp:taxon-name></italic>)</td><td rowspan="1" colspan="1">East China Sea, Japan</td><td rowspan="1" colspan="1">Yamaguti (1952)</td></tr><tr><td rowspan="1" colspan="1"><italic><tp:taxon-name><tp:taxon-name-part taxon-name-part-type="genus" reg="Acanthobothrium">A.</tp:taxon-name-part><tp:taxon-name-part taxon-name-part-type="species" reg="ijimai">ijimai</tp:taxon-name-part></tp:taxon-name></italic> Yoshida, 1917</td><td rowspan="1" colspan="1">
                <italic>
                  <tp:taxon-name><tp:taxon-name-part taxon-name-part-type="genus" reg="Hemitrygon">H.</tp:taxon-name-part><tp:taxon-name-part taxon-name-part-type="species" reg="akajei">akajei</tp:taxon-name-part></tp:taxon-name>
                </italic>
              </td><td rowspan="1" colspan="1">Tokyo, Japan</td><td rowspan="1" colspan="1"><xref ref-type="bibr" rid="B56">Yoshida (1917)</xref>, Williams (1969), Yang et al. (2016)</td></tr><tr><td rowspan="1" colspan="1"><italic><tp:taxon-name><tp:taxon-name-part taxon-name-part-type="genus" reg="Acanthobothrium">A.</tp:taxon-name-part><tp:taxon-name-part taxon-name-part-type="species" reg="karachiense">karachiense</tp:taxon-name-part></tp:taxon-name></italic> Bilqees, 1980</td><td rowspan="1" colspan="1"><italic><tp:taxon-name><tp:taxon-name-part taxon-name-part-type="genus" reg="Mustelus">Mustelus</tp:taxon-name-part><tp:taxon-name-part taxon-name-part-type="species" reg="manazo">manazo</tp:taxon-name-part></tp:taxon-name></italic> Bleeker, 1855 (as <italic><tp:taxon-name><tp:taxon-name-part taxon-name-part-type="genus" reg="Cynias">Cynias</tp:taxon-name-part><tp:taxon-name-part taxon-name-part-type="species" reg="manazo">manazo</tp:taxon-name-part></tp:taxon-name></italic>)</td><td rowspan="1" colspan="1">Karachi Coast, Pakistan</td><td rowspan="1" colspan="1">Bilqees (1980)</td></tr><tr><td rowspan="1" colspan="1"><italic><tp:taxon-name><tp:taxon-name-part taxon-name-part-type="genus" reg="Acanthobothrium">A.</tp:taxon-name-part><tp:taxon-name-part taxon-name-part-type="species" reg="macrocephalum">macrocephalum</tp:taxon-name-part></tp:taxon-name></italic> Wang &amp; Yang, 2001</td><td rowspan="1" colspan="1">
                <italic>
                  <tp:taxon-name><tp:taxon-name-part taxon-name-part-type="genus" reg="Hemitrygon">H.</tp:taxon-name-part><tp:taxon-name-part taxon-name-part-type="species" reg="akajei">akajei</tp:taxon-name-part></tp:taxon-name>
                </italic>
              </td><td rowspan="1" colspan="1">Xiamen, Fujiari, China</td><td rowspan="1" colspan="1">Wang and Yang (2001)</td></tr><tr><td rowspan="1" colspan="1"><italic><tp:taxon-name><tp:taxon-name-part taxon-name-part-type="genus" reg="Acanthobothrium">A.</tp:taxon-name-part><tp:taxon-name-part taxon-name-part-type="species" reg="pingtanensis">pingtanensis</tp:taxon-name-part></tp:taxon-name></italic> Wang, 1984</td><td rowspan="1" colspan="1"><italic><tp:taxon-name><tp:taxon-name-part taxon-name-part-type="genus" reg="Neotrygon">Neotrygon</tp:taxon-name-part><tp:taxon-name-part taxon-name-part-type="species" reg="kuhlii">kuhlii</tp:taxon-name-part></tp:taxon-name></italic> (Müller &amp; Henle, 1841) (as <italic><tp:taxon-name><tp:taxon-name-part taxon-name-part-type="genus" reg="Dasyatis">Dasyatis</tp:taxon-name-part><tp:taxon-name-part taxon-name-part-type="species" reg="kuhlii">kuhlii</tp:taxon-name-part></tp:taxon-name></italic>)</td><td rowspan="1" colspan="1">Fujian Province, China</td><td rowspan="1" colspan="1">Wang (1984)</td></tr><tr><td rowspan="1" colspan="4">
                <bold>Category 5</bold>
              </td></tr><tr><td rowspan="1" colspan="1"><italic><tp:taxon-name><tp:taxon-name-part taxon-name-part-type="genus" reg="Acanthobothrium">A.</tp:taxon-name-part><tp:taxon-name-part taxon-name-part-type="species" reg="amazonensis">amazonensis</tp:taxon-name-part></tp:taxon-name></italic> Mayes, Brooks &amp; Thorson, 1978</td><td rowspan="1" colspan="1"><italic><tp:taxon-name><tp:taxon-name-part taxon-name-part-type="genus" reg="Potamotrygon">Potamotrygon</tp:taxon-name-part><tp:taxon-name-part taxon-name-part-type="species" reg="circularis">circularis</tp:taxon-name-part></tp:taxon-name></italic> (German, 1913)</td><td rowspan="1" colspan="1">Itacuari River, Brazil</td><td rowspan="1" colspan="1">Mayes et al. (1978)</td></tr><tr><td rowspan="1" colspan="1"><italic><tp:taxon-name><tp:taxon-name-part taxon-name-part-type="genus" reg="Acanthobothrium">A.</tp:taxon-name-part><tp:taxon-name-part taxon-name-part-type="species" reg="angelae">angelae</tp:taxon-name-part></tp:taxon-name></italic> Campbell &amp; Beveridge, 2002</td><td rowspan="1" colspan="1"><italic><tp:taxon-name><tp:taxon-name-part taxon-name-part-type="genus" reg="Hypnos">Hypnos</tp:taxon-name-part><tp:taxon-name-part taxon-name-part-type="species" reg="monopterygius">monopterygius</tp:taxon-name-part></tp:taxon-name></italic> (Shaw, 1795)</td><td rowspan="1" colspan="1">Yarraville Shoals, South Australia</td><td rowspan="1" colspan="1">
                <xref ref-type="bibr" rid="B14">Campbell and Beveridge (2002)</xref>
              </td></tr><tr><td rowspan="1" colspan="1"><italic><tp:taxon-name><tp:taxon-name-part taxon-name-part-type="genus" reg="Acanthobothrium">A.</tp:taxon-name-part><tp:taxon-name-part taxon-name-part-type="species" reg="confusum">confusum</tp:taxon-name-part></tp:taxon-name></italic> Baer &amp; Euzet, 1962</td><td rowspan="1" colspan="1">
                <italic>
                  <tp:taxon-name><tp:taxon-name-part taxon-name-part-type="genus" reg="Neotrygon">N.</tp:taxon-name-part><tp:taxon-name-part taxon-name-part-type="species" reg="kuhlii">kuhlii</tp:taxon-name-part></tp:taxon-name>
                </italic>
              </td><td rowspan="1" colspan="1">Indian Ocean, Sri Lanka</td><td rowspan="1" colspan="1">Baer and Euzet (1962)</td></tr><tr><td rowspan="1" colspan="1"><italic><tp:taxon-name><tp:taxon-name-part taxon-name-part-type="genus" reg="Acanthobothrium">A.</tp:taxon-name-part><tp:taxon-name-part taxon-name-part-type="species" reg="edmondsi">edmondsi</tp:taxon-name-part></tp:taxon-name></italic> Campbell &amp; Beveridge, 2002</td><td rowspan="1" colspan="1"><italic><tp:taxon-name><tp:taxon-name-part taxon-name-part-type="genus" reg="Parascyllium">Parascyllium</tp:taxon-name-part><tp:taxon-name-part taxon-name-part-type="species" reg="ferrugineum">ferrugineum</tp:taxon-name-part></tp:taxon-name></italic> (McCulloch, 1911)</td><td rowspan="1" colspan="1">Port Stanvac, South Australia</td><td rowspan="1" colspan="1">
                <xref ref-type="bibr" rid="B14">Campbell and Beveridge (2002)</xref>
              </td></tr><tr><td rowspan="1" colspan="1"><italic><tp:taxon-name><tp:taxon-name-part taxon-name-part-type="genus" reg="Acanthobothrium">A.</tp:taxon-name-part><tp:taxon-name-part taxon-name-part-type="species" reg="franus">franus</tp:taxon-name-part></tp:taxon-name></italic> Marques, Centritto &amp; Stewart, 1997*</td><td rowspan="1" colspan="1"><italic><tp:taxon-name><tp:taxon-name-part taxon-name-part-type="genus" reg="Narcine">Narcine</tp:taxon-name-part><tp:taxon-name-part taxon-name-part-type="species" reg="entemedor">entemedor</tp:taxon-name-part></tp:taxon-name></italic> (Jordan &amp; Starks, 1895)</td><td rowspan="1" colspan="1">Cuajiniquil Beach, Gulf of Santa Helena, Guanacaste, Costa Rica</td><td rowspan="1" colspan="1">Marques et al. (1997b)</td></tr><tr><td rowspan="1" colspan="1"><italic><tp:taxon-name><tp:taxon-name-part taxon-name-part-type="genus" reg="Acanthobothrium">A.</tp:taxon-name-part><tp:taxon-name-part taxon-name-part-type="species" reg="giganticum">giganticum</tp:taxon-name-part></tp:taxon-name></italic> Sanaka, Lakshmi &amp; Hanumantharao, 1993</td><td rowspan="1" colspan="1">
                <italic>
                  <tp:taxon-name><tp:taxon-name-part taxon-name-part-type="genus" reg="Gymnura">G.</tp:taxon-name-part><tp:taxon-name-part taxon-name-part-type="species" reg="micrura">micrura</tp:taxon-name-part></tp:taxon-name>
                </italic>
              </td><td rowspan="1" colspan="1">Waltair coast, India</td><td rowspan="1" colspan="1">Sanaka et al. (1993)</td></tr><tr><td rowspan="1" colspan="1"><italic><tp:taxon-name><tp:taxon-name-part taxon-name-part-type="genus" reg="Acanthobothrium">A.</tp:taxon-name-part><tp:taxon-name-part taxon-name-part-type="species" reg="goldsteini">goldsteini</tp:taxon-name-part></tp:taxon-name></italic> Appy &amp; Dailey, 1973*</td><td rowspan="1" colspan="1"><italic><tp:taxon-name><tp:taxon-name-part taxon-name-part-type="genus" reg="Platyrhinoidis">Platyrhinoidis</tp:taxon-name-part><tp:taxon-name-part taxon-name-part-type="species" reg="triseriata">triseriata</tp:taxon-name-part></tp:taxon-name></italic> (Jordan &amp; Gilbert, 1880)</td><td rowspan="1" colspan="1">Seal Beach, California, USA</td><td rowspan="1" colspan="1">Appy and Dailey (1973)</td></tr><tr><td rowspan="1" colspan="1"><italic><tp:taxon-name><tp:taxon-name-part taxon-name-part-type="genus" reg="Acanthobothrium">A.</tp:taxon-name-part><tp:taxon-name-part taxon-name-part-type="species" reg="hispidum">hispidum</tp:taxon-name-part></tp:taxon-name></italic> Riser, 1955</td><td rowspan="1" colspan="1"><italic><tp:taxon-name><tp:taxon-name-part taxon-name-part-type="genus" reg="Tetronarce">Tetronarce</tp:taxon-name-part><tp:taxon-name-part taxon-name-part-type="species" reg="californica">californica</tp:taxon-name-part></tp:taxon-name></italic> (Ayres, 1855)</td><td rowspan="1" colspan="1">Monterey Bay, California, USA</td><td rowspan="1" colspan="1">Riser (1955)</td></tr><tr><td rowspan="1" colspan="1"><italic><tp:taxon-name><tp:taxon-name-part taxon-name-part-type="genus" reg="Acanthobothrium">A.</tp:taxon-name-part><tp:taxon-name-part taxon-name-part-type="species" reg="inbiorium">inbiorium</tp:taxon-name-part></tp:taxon-name></italic> Marques, Centritto &amp; Stewart, 1997</td><td rowspan="1" colspan="1">
                <italic>
                  <tp:taxon-name><tp:taxon-name-part taxon-name-part-type="genus" reg="Narcine">N.</tp:taxon-name-part><tp:taxon-name-part taxon-name-part-type="species" reg="entemedor">entemedor</tp:taxon-name-part></tp:taxon-name>
                </italic>
              </td><td rowspan="1" colspan="1">Cuajiniquil Beach, Gulf of Santa Helena, Guanacaste, Costa Rica</td><td rowspan="1" colspan="1">Marques et al. (1997b)</td></tr><tr><td rowspan="1" colspan="1"><italic><tp:taxon-name><tp:taxon-name-part taxon-name-part-type="genus" reg="Acanthobothrium">A.</tp:taxon-name-part><tp:taxon-name-part taxon-name-part-type="species" reg="indicum">indicum</tp:taxon-name-part></tp:taxon-name></italic> (Subhapradha, 1955)</td><td rowspan="1" colspan="1"><italic><tp:taxon-name><tp:taxon-name-part taxon-name-part-type="genus" reg="Narcine">Narcine</tp:taxon-name-part><tp:taxon-name-part taxon-name-part-type="species" reg="brasiliensis">brasiliensis</tp:taxon-name-part></tp:taxon-name></italic> (Olfers, 1831) (as <italic><tp:taxon-name><tp:taxon-name-part taxon-name-part-type="genus" reg="Narcine">Narcine</tp:taxon-name-part><tp:taxon-name-part taxon-name-part-type="species" reg="braunii">braunii</tp:taxon-name-part></tp:taxon-name></italic>)</td><td rowspan="1" colspan="1">Madras Coast, India</td><td rowspan="1" colspan="1">Subhapradha (1955)</td></tr><tr><td rowspan="1" colspan="1"><italic><tp:taxon-name><tp:taxon-name-part taxon-name-part-type="genus" reg="Acanthobothrium">A.</tp:taxon-name-part><tp:taxon-name-part taxon-name-part-type="species" reg="katherineae">katherineae</tp:taxon-name-part></tp:taxon-name></italic> Gallagher &amp; Caira, 2020</td><td rowspan="1" colspan="1"><italic><tp:taxon-name><tp:taxon-name-part taxon-name-part-type="genus" reg="Squaliolus">Squaliolus</tp:taxon-name-part><tp:taxon-name-part taxon-name-part-type="species" reg="aliae">aliae</tp:taxon-name-part></tp:taxon-name></italic> (Teng, 1959)</td><td rowspan="1" colspan="1">Taiwan Strait, landed at Donggang, Pingtung Province, Taiwan</td><td rowspan="1" colspan="1">
                <xref ref-type="bibr" rid="B23">Gallagher and Caira (2020)</xref>
              </td></tr><tr><td rowspan="1" colspan="1"><italic><tp:taxon-name><tp:taxon-name-part taxon-name-part-type="genus" reg="Acanthobothrium">A.</tp:taxon-name-part><tp:taxon-name-part taxon-name-part-type="species" reg="lintoni">lintoni</tp:taxon-name-part></tp:taxon-name></italic> Goldstein, Henson &amp; Schlicht, 1968**</td><td rowspan="1" colspan="1">
                <italic>
                  <tp:taxon-name><tp:taxon-name-part taxon-name-part-type="genus" reg="Narcine">N.</tp:taxon-name-part><tp:taxon-name-part taxon-name-part-type="species" reg="brasiliensis">brasiliensis</tp:taxon-name-part></tp:taxon-name>
                </italic>
              </td><td rowspan="1" colspan="1">Gulf of Mexico, Texas, USA</td><td rowspan="1" colspan="1">Goldstein et al. (1969)</td></tr><tr><td rowspan="1" colspan="1"><italic><tp:taxon-name><tp:taxon-name-part taxon-name-part-type="genus" reg="Acanthobothrium">A.</tp:taxon-name-part><tp:taxon-name-part taxon-name-part-type="species" reg="manteri">manteri</tp:taxon-name-part></tp:taxon-name></italic> Hassan, 1983</td><td rowspan="1" colspan="1"><italic><tp:taxon-name><tp:taxon-name-part taxon-name-part-type="genus" reg="Pastinachus">Pastinachus</tp:taxon-name-part><tp:taxon-name-part taxon-name-part-type="species" reg="sephen">sephen</tp:taxon-name-part></tp:taxon-name></italic> (Forsskål, 1775) (as <italic><tp:taxon-name><tp:taxon-name-part taxon-name-part-type="genus" reg="Dasyatis">Dasyatis</tp:taxon-name-part><tp:taxon-name-part taxon-name-part-type="species" reg="sephen">sephen</tp:taxon-name-part></tp:taxon-name></italic>)</td><td rowspan="1" colspan="1">Mediterranean Sea, Egypt</td><td rowspan="1" colspan="1">Hassan (1983)</td></tr><tr><td rowspan="1" colspan="1"><italic><tp:taxon-name><tp:taxon-name-part taxon-name-part-type="genus" reg="Acanthobothrium">A.</tp:taxon-name-part><tp:taxon-name-part taxon-name-part-type="species" reg="maryanskii">maryanskii</tp:taxon-name-part></tp:taxon-name></italic> Caira &amp; Burge, 2001</td><td rowspan="1" colspan="1"><italic><tp:taxon-name><tp:taxon-name-part taxon-name-part-type="genus" reg="Diplobatis">Diplobatis</tp:taxon-name-part><tp:taxon-name-part taxon-name-part-type="species" reg="ommata">ommata</tp:taxon-name-part></tp:taxon-name></italic> (Jordan &amp; Gilbert, 1890)</td><td rowspan="1" colspan="1">Loreto, Gulf of California, Mexico</td><td rowspan="1" colspan="1">
                <xref ref-type="bibr" rid="B9">Caira and Burge (2001)</xref>
              </td></tr><tr><td rowspan="1" colspan="1"><italic><tp:taxon-name><tp:taxon-name-part taxon-name-part-type="genus" reg="Acanthobothrium">A.</tp:taxon-name-part><tp:taxon-name-part taxon-name-part-type="species" reg="paulum">paulum</tp:taxon-name-part></tp:taxon-name></italic> Linton, 1890**</td><td rowspan="1" colspan="1"><italic><tp:taxon-name><tp:taxon-name-part taxon-name-part-type="genus" reg="Bathytoshia">Bathytoshia</tp:taxon-name-part><tp:taxon-name-part taxon-name-part-type="species" reg="centroura">centroura</tp:taxon-name-part></tp:taxon-name></italic> (Mitchill, 1815) (as <italic><tp:taxon-name><tp:taxon-name-part taxon-name-part-type="genus" reg="Trygon">Trygon</tp:taxon-name-part><tp:taxon-name-part taxon-name-part-type="species" reg="centrura">centrura</tp:taxon-name-part></tp:taxon-name></italic> [sic])</td><td rowspan="1" colspan="1">Woods Hole, Massachusetts, USA</td><td rowspan="1" colspan="1">Linton (1890), Vardo- Zalik and Campbell (2011)</td></tr><tr><td rowspan="1" colspan="1"><italic><tp:taxon-name><tp:taxon-name-part taxon-name-part-type="genus" reg="Acanthobothrium">A.</tp:taxon-name-part><tp:taxon-name-part taxon-name-part-type="species" reg="psammobati">psammobati</tp:taxon-name-part></tp:taxon-name></italic> Carvajal &amp; Goldstein, 1969</td><td rowspan="1" colspan="1"><italic><tp:taxon-name><tp:taxon-name-part taxon-name-part-type="genus" reg="Psammobatis">Psammobatis</tp:taxon-name-part><tp:taxon-name-part taxon-name-part-type="species" reg="scobina">scobina</tp:taxon-name-part></tp:taxon-name></italic> (Philippi, 1857)</td><td rowspan="1" colspan="1">South Pacific Ocean, between Papudo and Talcahuano, Chile</td><td rowspan="1" colspan="1">Carvajal-G. and Goldstein (1969)</td></tr><tr><td rowspan="1" colspan="1"><italic><tp:taxon-name><tp:taxon-name-part taxon-name-part-type="genus" reg="Acanthobothrium">A.</tp:taxon-name-part><tp:taxon-name-part taxon-name-part-type="species" reg="quinonesi">quinonesi</tp:taxon-name-part></tp:taxon-name></italic> Mayes, Brooks &amp; Thorson, 1978</td><td rowspan="1" colspan="1"><italic><tp:taxon-name><tp:taxon-name-part taxon-name-part-type="genus" reg="Potamotrygon">Potamotrygon</tp:taxon-name-part><tp:taxon-name-part taxon-name-part-type="species" reg="magdalenae">magdalenae</tp:taxon-name-part></tp:taxon-name></italic> (Duméril, 1865)</td><td rowspan="1" colspan="1">Magdalena River, Cienaga Jobo, vicinity of San Cristobal, Bolivar, Colombia</td><td rowspan="1" colspan="1">Mayes et al. (1978)</td></tr><tr><td rowspan="1" colspan="1"><italic><tp:taxon-name><tp:taxon-name-part taxon-name-part-type="genus" reg="Acanthobothrium">A.</tp:taxon-name-part><tp:taxon-name-part taxon-name-part-type="species" reg="rajaebatis">rajaebatis</tp:taxon-name-part></tp:taxon-name></italic> (Rudolphi, 1810) Euzet, 1959</td><td rowspan="1" colspan="1"><italic><tp:taxon-name><tp:taxon-name-part taxon-name-part-type="genus" reg="Dipturus">Dipturus</tp:taxon-name-part><tp:taxon-name-part taxon-name-part-type="species" reg="oxyrinchus">oxyrinchus</tp:taxon-name-part></tp:taxon-name></italic> (Linnaeus, 1758) (as <italic><tp:taxon-name><tp:taxon-name-part taxon-name-part-type="genus" reg="Raja">Raja</tp:taxon-name-part><tp:taxon-name-part taxon-name-part-type="species" reg="bati">bati</tp:taxon-name-part></tp:taxon-name></italic>)</td><td rowspan="1" colspan="1">Mediterranean Sea</td><td rowspan="1" colspan="1">Rudolphi (1810)</td></tr><tr><td rowspan="1" colspan="1"><italic><tp:taxon-name><tp:taxon-name-part taxon-name-part-type="genus" reg="Acanthobothrium">A.</tp:taxon-name-part><tp:taxon-name-part taxon-name-part-type="species" reg="regoi">regoi</tp:taxon-name-part></tp:taxon-name></italic> Brooks, Mayes &amp; Thorson, 1981</td><td rowspan="1" colspan="1"><italic><tp:taxon-name><tp:taxon-name-part taxon-name-part-type="genus" reg="Potamotrygon">Potamotrygon</tp:taxon-name-part><tp:taxon-name-part taxon-name-part-type="species" reg="hystrix">hystrix</tp:taxon-name-part></tp:taxon-name></italic> (Müller &amp; Henle, 1841)</td><td rowspan="1" colspan="1">Orinoco River Delta, Orinoco River near Los Castillos, Venezuela</td><td rowspan="1" colspan="1">Brooks et al. (1981)</td></tr><tr><td rowspan="1" colspan="1"><italic><tp:taxon-name><tp:taxon-name-part taxon-name-part-type="genus" reg="Acanthobothrium">A.</tp:taxon-name-part><tp:taxon-name-part taxon-name-part-type="species" reg="rhinobati">rhinobati</tp:taxon-name-part></tp:taxon-name></italic> Alexander, 1953**</td><td rowspan="1" colspan="1"><italic><tp:taxon-name><tp:taxon-name-part taxon-name-part-type="genus" reg="Pseudobatos">Pseudobatos</tp:taxon-name-part><tp:taxon-name-part taxon-name-part-type="species" reg="productus">productus</tp:taxon-name-part></tp:taxon-name></italic> (Ayres, 1854) (as <italic><tp:taxon-name><tp:taxon-name-part taxon-name-part-type="genus" reg="Rhinobatos">Rhinobatos</tp:taxon-name-part><tp:taxon-name-part taxon-name-part-type="species" reg="productus">productus</tp:taxon-name-part></tp:taxon-name></italic>)</td><td rowspan="1" colspan="1">Santa Monica Harbor, California, USA</td><td rowspan="1" colspan="1">Alexander (1953)</td></tr></tbody></table></table-wrap></tp:treatment-sec><ref-list><ref id="B15"><mixed-citation xmlns:xlink="http://www.w3.org/1999/xlink" xlink:type="simple"><person-group><name name-style="western"><surname>Chervy</surname><given-names>L</given-names></name></person-group> (<year>2009</year>) <article-title>Unified terminology for cestode microtriches: a proposal from the International Workshops on Cestode Systematics in 2002–2008.</article-title><source>Folia Parasitologica</source><volume>56</volume>(<issue>3</issue>): <fpage>199</fpage>–<lpage>230</lpage>. <ext-link xlink:href="10.14411/fp.2009.025" ext-link-type="doi" xlink:type="simple">https://doi.org/10.14411/fp.2009.025</ext-link></mixed-citation></ref><ref id="B24"><mixed-citation xmlns:xlink="http://www.w3.org/1999/xlink" xlink:type="simple"><person-group><name name-style="western"><surname>Ghoshroy</surname><given-names>S</given-names></name><name name-style="western"><surname>Caira</surname><given-names>JN</given-names></name></person-group> (<year>2001</year>) Four new species of <italic><tp:taxon-name><tp:taxon-name-part taxon-name-part-type="genus">Acanthobothrium</tp:taxon-name-part></tp:taxon-name></italic> (<tp:taxon-name><tp:taxon-name-part taxon-name-part-type="class">Cestoda</tp:taxon-name-part></tp:taxon-name>: <tp:taxon-name><tp:taxon-name-part taxon-name-part-type="order">Tetraphyllidea</tp:taxon-name-part></tp:taxon-name>) from the whiptail stingray <italic><tp:taxon-name><tp:taxon-name-part taxon-name-part-type="genus">Dasyatis</tp:taxon-name-part><tp:taxon-name-part taxon-name-part-type="species">brevis</tp:taxon-name-part></tp:taxon-name></italic> in the Gulf of California, Mexico. The Journal of Parasitology 87(2): 354–372. <ext-link xlink:href="10.1645/0022-3395(2001)087%5B0354:FNSOAC%5D2.0.CO;2" ext-link-type="doi" xlink:type="simple">https://doi.org/10.1645/0022-3395(2001)087[0354:FNSOAC]2.0.CO;2</ext-link></mixed-citation></ref><ref id="B59"><mixed-citation xmlns:xlink="http://www.w3.org/1999/xlink" xlink:type="simple"><person-group><name name-style="western"><surname>Zaragoza-Tapia</surname><given-names>F</given-names></name><name name-style="western"><surname>Pulido-Flores</surname><given-names>G</given-names></name><name name-style="western"><surname>Gardner</surname><given-names>SL</given-names></name><name name-style="western"><surname>Monks</surname><given-names>S</given-names></name></person-group> (<year>2020a</year>) <article-title>Host relationships and geographic distribution of species of <italic><tp:taxon-name><tp:taxon-name-part taxon-name-part-type="genus">Acanthobothrium</tp:taxon-name-part></tp:taxon-name></italic> Blanchard, 1848 (<tp:taxon-name><tp:taxon-name-part taxon-name-part-type="order">Onchoproteocephalidea</tp:taxon-name-part></tp:taxon-name>, <tp:taxon-name><tp:taxon-name-part taxon-name-part-type="family">Onchobothriidae</tp:taxon-name-part></tp:taxon-name>) in elasmobranchs: A metadata analysis.</article-title><source>ZooKeys</source><volume>940</volume>: <fpage>1</fpage>–<lpage>48</lpage>. <ext-link xlink:href="10.3897/zookeys.940.46352" ext-link-type="doi" xlink:type="simple">https://doi.org/10.3897/zookeys.940.46352</ext-link></mixed-citation></ref><ref id="B21"><mixed-citation xmlns:xlink="http://www.w3.org/1999/xlink" xlink:type="simple"><person-group><name name-style="western"><surname>Fyler</surname><given-names>CA</given-names></name><name name-style="western"><surname>Caira</surname><given-names>JN</given-names></name></person-group> (<year>2006</year>) <article-title>Five new species of <italic><tp:taxon-name><tp:taxon-name-part taxon-name-part-type="genus">Acanthobothrium</tp:taxon-name-part></tp:taxon-name></italic> (<tp:taxon-name><tp:taxon-name-part taxon-name-part-type="order">Tetraphyllidea</tp:taxon-name-part></tp:taxon-name>: <tp:taxon-name><tp:taxon-name-part taxon-name-part-type="family">Onchobothriidae</tp:taxon-name-part></tp:taxon-name>) from the freshwater stingray <italic><tp:taxon-name><tp:taxon-name-part taxon-name-part-type="genus">Himantura</tp:taxon-name-part><tp:taxon-name-part taxon-name-part-type="species">chaophraya</tp:taxon-name-part></tp:taxon-name></italic> (<tp:taxon-name><tp:taxon-name-part taxon-name-part-type="order">Batoidea</tp:taxon-name-part></tp:taxon-name>: <tp:taxon-name><tp:taxon-name-part taxon-name-part-type="family">Dasyatidae</tp:taxon-name-part></tp:taxon-name>) in Malaysian Borneo.</article-title><source>The Journal of Parasitology</source><volume>92</volume>(<issue>1</issue>): <fpage>105</fpage>–<lpage>125</lpage>. <ext-link xlink:href="10.1645/GE-3522.1" ext-link-type="doi" xlink:type="simple">https://doi.org/10.1645/GE-3522.1</ext-link></mixed-citation></ref><ref id="B19"><mixed-citation xmlns:xlink="http://www.w3.org/1999/xlink" xlink:type="simple"><person-group><name name-style="western"><surname>Franzese</surname><given-names>S</given-names></name><name name-style="western"><surname>Ivanov</surname><given-names>VA</given-names></name></person-group> (<year>2020</year>) <article-title>Two new species of <italic><tp:taxon-name><tp:taxon-name-part taxon-name-part-type="genus">Acanthobothrium</tp:taxon-name-part></tp:taxon-name></italic> Blanchard, 1848 (<tp:taxon-name><tp:taxon-name-part taxon-name-part-type="class">Cestoda</tp:taxon-name-part></tp:taxon-name>: <tp:taxon-name><tp:taxon-name-part taxon-name-part-type="order">Onchoproteocephalidea</tp:taxon-name-part></tp:taxon-name>) from rajiform batoids off Argentina.</article-title><source>Folia Parasitologica</source><volume>67</volume>: <fpage>1</fpage>–<lpage>11</lpage>. <ext-link xlink:href="10.14411/fp.2020.016" ext-link-type="doi" xlink:type="simple">https://doi.org/10.14411/fp.2020.016</ext-link></mixed-citation></ref><ref id="B12"><mixed-citation xmlns:xlink="http://www.w3.org/1999/xlink" xlink:type="simple"><person-group><name name-style="western"><surname>Caira</surname><given-names>JN</given-names></name><name name-style="western"><surname>Jensen</surname><given-names>K</given-names></name><name name-style="western"><surname>Barbeau</surname><given-names>E</given-names></name></person-group> (<year>2012</year>) Global Cestode Database, TAPEWORM SPECIES SEARCH. <ext-link xlink:href="http://www.tapewormdb.uconn.edu/" ext-link-type="uri" xlink:type="simple">http://www.tapewormdb.uconn.edu/</ext-link> [Accessed 08/2022]</mixed-citation></ref><ref id="B18"><mixed-citation xmlns:xlink="http://www.w3.org/1999/xlink" xlink:type="simple"><person-group><name name-style="western"><surname>Franzese</surname><given-names>S</given-names></name><name name-style="western"><surname>Ivanov</surname><given-names>VA</given-names></name></person-group> (<year>2018</year>) <article-title>Hyperapolytic species of <italic><tp:taxon-name><tp:taxon-name-part taxon-name-part-type="genus">Acanthobothrium</tp:taxon-name-part></tp:taxon-name></italic> (<tp:taxon-name><tp:taxon-name-part taxon-name-part-type="class">Cestoda</tp:taxon-name-part></tp:taxon-name>: <tp:taxon-name><tp:taxon-name-part taxon-name-part-type="order">Onchoproteocephalidea</tp:taxon-name-part></tp:taxon-name>) from batoids off Argentina.</article-title><source>Parasitology International</source><volume>67</volume>(<issue>4</issue>): <fpage>431</fpage>–<lpage>443</lpage>. <ext-link xlink:href="10.1016/j.parint.2018.04.001" ext-link-type="doi" xlink:type="simple">https://doi.org/10.1016/j.parint.2018.04.001</ext-link></mixed-citation></ref><ref id="B39"><mixed-citation xmlns:xlink="http://www.w3.org/1999/xlink" xlink:type="simple"><person-group><name name-style="western"><surname>Pramanik</surname><given-names>PB</given-names></name><name name-style="western"><surname>Manna</surname><given-names>B</given-names></name></person-group> (<year>2010</year>) <article-title>On three new species and two known species of the genus <italic><tp:taxon-name><tp:taxon-name-part taxon-name-part-type="genus">Acanthobothrium</tp:taxon-name-part></tp:taxon-name></italic> van Beneden, 1849 (<tp:taxon-name><tp:taxon-name-part taxon-name-part-type="class">Cestoidea</tp:taxon-name-part></tp:taxon-name>: <tp:taxon-name><tp:taxon-name-part taxon-name-part-type="family">Onchobothridae</tp:taxon-name-part></tp:taxon-name>) from the cartilaginous fishes from Digha waters, Bay of Bengal, India.</article-title><source>Journal of Natural History (India)</source><volume>6</volume>: <fpage>24</fpage>–<lpage>45</lpage>.</mixed-citation></ref><ref id="B14"><mixed-citation xmlns:xlink="http://www.w3.org/1999/xlink" xlink:type="simple"><person-group><name name-style="western"><surname>Campbell</surname><given-names>RA</given-names></name><name name-style="western"><surname>Beveridge</surname><given-names>I</given-names></name></person-group> (<year>2002</year>) <article-title>The genus <italic><tp:taxon-name><tp:taxon-name-part taxon-name-part-type="genus">Acanthobothrium</tp:taxon-name-part></tp:taxon-name></italic> (<tp:taxon-name><tp:taxon-name-part taxon-name-part-type="class">Cestoda</tp:taxon-name-part></tp:taxon-name>: <tp:taxon-name><tp:taxon-name-part taxon-name-part-type="order">Tetraphyllidea</tp:taxon-name-part></tp:taxon-name>: <tp:taxon-name><tp:taxon-name-part taxon-name-part-type="family">Onchobothriidae</tp:taxon-name-part></tp:taxon-name>) parasitic in Australian elasmobranch fishes.</article-title><source>Invertebrate Systematics</source><volume>16</volume>(<issue>2</issue>): <fpage>273</fpage>–<lpage>344</lpage>. <ext-link xlink:href="10.1071/IT01004" ext-link-type="doi" xlink:type="simple">https://doi.org/10.1071/IT01004</ext-link></mixed-citation></ref><ref id="B55"><mixed-citation xmlns:xlink="http://www.w3.org/1999/xlink" xlink:type="simple"><person-group><name name-style="western"><surname>Yang</surname><given-names>W-C</given-names></name><name name-style="western"><surname>Lin</surname><given-names>Y-G</given-names></name></person-group> (<year>1994</year>) <article-title>Two new species of <italic><tp:taxon-name><tp:taxon-name-part taxon-name-part-type="genus">Acanthobothrium</tp:taxon-name-part></tp:taxon-name></italic> Cestodes (<tp:taxon-name><tp:taxon-name-part taxon-name-part-type="order">Tetraphyllidea</tp:taxon-name-part></tp:taxon-name>: <tp:taxon-name><tp:taxon-name-part taxon-name-part-type="family">Onchobothriidae</tp:taxon-name-part></tp:taxon-name>) from saltwater fishes in Xiamen, South Fujian, China.</article-title><source>Journal of Xiamen University</source><volume>33</volume>: <fpage>532</fpage>–<lpage>536</lpage>. [Natural Science]</mixed-citation></ref><ref id="B56"><mixed-citation xmlns:xlink="http://www.w3.org/1999/xlink" xlink:type="simple"><person-group><name name-style="western"><surname>Yoshida</surname><given-names>S</given-names></name></person-group> (<year>1917</year>) <article-title>Some cestodes from Japanese selachians Including five new species.</article-title><source>Parasitology</source><volume>9</volume>(<issue>4</issue>): <fpage>560</fpage>–<lpage>592</lpage>. <ext-link xlink:href="10.1017/S003118200000620X" ext-link-type="doi" xlink:type="simple">https://doi.org/10.1017/S003118200000620X</ext-link></mixed-citation></ref><ref id="B23"><mixed-citation xmlns:xlink="http://www.w3.org/1999/xlink" xlink:type="simple"><person-group><name name-style="western"><surname>Gallagher</surname><given-names>KA</given-names></name><name name-style="western"><surname>Caira</surname><given-names>JN</given-names></name></person-group> (<year>2020</year>) <article-title>A new species of <italic><tp:taxon-name><tp:taxon-name-part taxon-name-part-type="genus">Acanthobothrium</tp:taxon-name-part></tp:taxon-name></italic> (<tp:taxon-name><tp:taxon-name-part taxon-name-part-type="class">Cestoda</tp:taxon-name-part></tp:taxon-name>: <tp:taxon-name><tp:taxon-name-part taxon-name-part-type="order">Onchoproteocephalidea</tp:taxon-name-part></tp:taxon-name>) from the smalleye pygmy shark, <italic><tp:taxon-name><tp:taxon-name-part taxon-name-part-type="genus">Squaliolus</tp:taxon-name-part><tp:taxon-name-part taxon-name-part-type="species">aliae</tp:taxon-name-part></tp:taxon-name></italic> (<tp:taxon-name><tp:taxon-name-part taxon-name-part-type="class">Chondrichthyes</tp:taxon-name-part></tp:taxon-name>: <tp:taxon-name><tp:taxon-name-part taxon-name-part-type="order">Squaliformes</tp:taxon-name-part></tp:taxon-name>: <tp:taxon-name><tp:taxon-name-part taxon-name-part-type="family">Dalatiidae</tp:taxon-name-part></tp:taxon-name>), from Taiwan.</article-title><source>The Journal of Parasitology</source><volume>106</volume>(<issue>6</issue>): <fpage>818</fpage>–<lpage>827</lpage>. <ext-link xlink:href="10.1645/20-15" ext-link-type="doi" xlink:type="simple">https://doi.org/10.1645/20-15</ext-link></mixed-citation></ref><ref id="B9"><mixed-citation xmlns:xlink="http://www.w3.org/1999/xlink" xlink:type="simple"><person-group><name name-style="western"><surname>Caira</surname><given-names>JN</given-names></name><name name-style="western"><surname>Burge</surname><given-names>AN</given-names></name></person-group> (<year>2001</year>) <article-title>Three new species of <italic><tp:taxon-name><tp:taxon-name-part taxon-name-part-type="genus">Acanthobothrium</tp:taxon-name-part></tp:taxon-name></italic> (<tp:taxon-name><tp:taxon-name-part taxon-name-part-type="class">Cestoda</tp:taxon-name-part></tp:taxon-name>: <tp:taxon-name><tp:taxon-name-part taxon-name-part-type="order">Tetraphyllidea</tp:taxon-name-part></tp:taxon-name>) from the ocellated electric ray, <italic><tp:taxon-name><tp:taxon-name-part taxon-name-part-type="genus">Diplobatis</tp:taxon-name-part><tp:taxon-name-part taxon-name-part-type="species">ommata</tp:taxon-name-part></tp:taxon-name></italic>, in the Gulf of California, Mexico.</article-title><source>Comparative Parasitology</source><volume>68</volume>: <fpage>52</fpage>–<lpage>65</lpage>.</mixed-citation></ref></ref-list></tp:taxon-treatment>
