# Supplementary material for: ﻿Two new species of Acanthobothrium Blanchard, 1848 (Cestoda, Onchoproteocephalidea) from Urobatisjamaicensis (Cuvier, 1816) (Elasmobranchii, Batoidea, Myliobatiformes) of the Mexican Caribbean
Source: Zookeys. 2023 Jul 13;1169:175–201. doi: 10.3897/zookeys.1169.101968 (PMC10848858; doi:10.3897/zookeys.1169.101968)
Supplement: Supplementary material 1 — Update to Zaragoza-Tapia et al. 2020- Host relationships and geographic distribution of species of Acanthobothrium Blanchard, 1848 (Onchoproteocephalidea, Onchobothriidae) in elasmobranchs: a metadata analysis (up to 2020 to 2022) [file zookeys-1169-175_article-101968__-s001.xlsx]

## Sheet: Round 1
Species of Acanthobothrium	Ht	Nt, Pt or Va	Species of host	Gd	Loc	Sou	Cd
A. adlardi Campbell & Beveridge, 2002	SAM AHC 28210	SAM AHC 22723, 22724	Pristiophorus cirratus (Latham, 1794)	EIO, WSP	Port Stanvac, South Australia	Campbell and Beveridge (2002)	4§
A. aetiobatidis (Shipley, 1900) Southwell, 1925	NR	NR	Aetobatus narinari** (Euphrasen, 1790)	WSA, WCA, WNA, ECA	Lifu, Loyalty Islands	Shipley (1900),Southwell (1925), Baer and Euzet (1962), Goldstein (1967)	6§
A. amazonensis Mayes, Brooks & Thorson, 1978	USNPC 74806	USNPC 74807; HWML 20562	Potamotrygon circularis German, 1913	WSA	Itacuari River, Brazil	Mayes et al. (1978)	5‡
A. americanum Campbell, 1969	USNPC 71355	USNPC 71356	Hypanus americanus (Hildebrand & Schroeder, 1928)	WSA, WCA, WNA	Chesapeake Bay, Virginia, USA	Campbell (1969)	6‡
A. americanum†	NR	NR	Hypanus americanus	WSA, WCA, WNA	Isla Margarita, Venezuela	Mayes and Brooks (1981)	–
A. angelae Campbell & Beveridge, 2002	SAM AHC 22661	SAM AHC 22709, 22712	Hypnos monopterygius (Shaw, 1795)	EIO, WSP	Yarraville Shoals, South Australia	Campbell and Beveridge (2002)	5§
A. annapinkiensis Carvajal & Goldstein, 1971	MNHNC 20.003	NR	Zearaja chilensis (Guichenot, 1848)	ESP, WSA,	Anna Pink Hay, Chile	Carvajal-G. and Goldstein (1971)	2‡
A. arlenae Campbell & Beveridge, 2002	SAM AHC 28225	SAM AHC 28226	Aetobatus narinari**	WSA, WCA, WNA, ECA	Fog Bay, Timor Sea, North Australia	Campbell and Beveridge (2002)	6§
A. asnihae Fyler & Caira, 2006	MZUM (P) 142	USNPC 96413; LRP 3809-3812, LRP 3814 (including cross sections and SEM specimens); MZUM (P) 143–144; IPMB 77.14.04	Urogymnus polylepis (Bleeker, 1852)	NIO, WCP	Off Kampung Abai, Kinabatangan River, Sabah, Malaysia	Fyler and Caira (2006)	1§
A. asrinae Maleki, Malek & Palm, 2015	ZUTC 1325	ZUTC 1326; ZMB E.7569; SEM voucher ZUTC 1327	Rhynchobatus cf. djiddensis** (Forsskå, 1775)	WIO, NIO	Persian Gulf, Iran	Maleki et al. (2015)	1¶
A. atahualpai Marques, Brooks & Barringa, 1997	MEPN 3029	MNHG 22098; CNHE 3029	Gymnura afuerae (Hildebrand, 1946)	ECP, ESP	Puerto Bolivar, Provincia de El Oro, Ecuador	Marques et al. (1997a)	1‡
A. australis Robinson, 1965	AMS	AMS	Squalus megalops (Macleay, 1881)	ENA, MED, ECA, ESA, WIO, EIO, WSP	Eden, New South Wales, Australia	Robinson (1965)	3§
A. australis†	NR	SAM AHC 22696	Squalus megalops	ENA, MED, ECA, ESA, WIO, EIO, WSP	Beachport, South Australia	Campbell and Beveridge (2002)	–
A. bajaensis Appy & Dailey, 1973	USNPC 72567	USNPC 72568	Heterodontus francisci (Girard, 1855)	ECP, ESP	San Quintin Bay, Baja California, Mexico	Appy and Dailey (1973)	4‡
A. bajaensis†	NR	NR	Heterodontus francisci	ECP, ESP	Newport Bay, California, USA	Appy and Dailey (1973)	–
A. bartonae Campbell & Beveridge, 2002	SAM AHC 28235	NR	Rhynchobatus djiddensis**	WIO, NIO	Broome, Western Australia	Campbell and Beveridge (2002)	1§
A. barusi Pramanik & Manna, 2010	Departament of zoology, University of Calcutta 004	Departament of zoology, University of Calcutta 003	Aetobatus narinari	NIO	Digha coast, West Bengal, India	Pramanik and Manna (2010)	3 (4)
A. batailloni Euzet, 1955	NR	NR	Myliobatis aquila (Linnaeus, 1758)	ENA, MED, ECA, ESA, WIO	Mediterranean Sea, Gulfe du Lion	Euzet (1955)	7(2)‡
A. batailloni*†	NR	MNHNC 20015	Myliobatis chilensis** Philippi, 1892	ESP	Antofagasta, Chile	Carvajal-G. and Jeges-G. (1980)	–
A. batailloni*†	NR	NR	Myliobatis chilensis**	ESP	Coquimbo, Chile	Carvajal-G. and Jeges-G. (1980)	–
A. batailloni*†	NR	NE	Myliobatis chilensis**	ESP	Trujillo, Peru	Escalante-A. (1986)	–
A. benedenii (Lönnberg, 1889)	NR	NR	Raja clavata Linnaeus, 1758	ENA, MED, ECA, ESA, WIO	Mediterranean Sea	Lönnberg (1889)	2¶
A. benedenii*†	NR	NE	Pteroplatytrygon violacea** (Bonaparte, 1832)	ENP, ECP, ESP, WSA, WCA, WNA, ENA, MED, ECA, ESA, WIO, NIO, EIO, WSP, WCP, WNP	Naples, Italy	Baer (1948)	–
A. benedenii*†	NR	NR	Torpedo marmorata** Risso, 1810	ENA, MED, ECA, ESA	Casablanca, Marruecos	Euzet (1952), Euzet (1959)	–
A. bengalense Baer & Euzet, 1962	NR	NR	Pastinachus sephen (Forsskål, 1775)	NIO	Nagapattinam, India	Baer and Euzet (1962)	4§
A. blairi Campbell & Beveridge, 2002	SAM AHC 28211	SAM AHC 28212	Dipturus whitleyi (Iredale, 1938)	EIO, WSP	Stanley, Tasmania	Campbell and Beveridge (2002)	3§
A. blairi†	NR	NR	Dipturus whitleyi	EIO, WSP	Spencer Gulf, South Australia	Campbell and Beveridge (2002)	–
A. bobconniorum Fyler & Caira, 2010	QM G232499	QM G232500–G232501; USNPC 104278; LRP 7583–7585; cross sections of one paratype worm and voucher LRP 7586, 7588, 7589, SEM LRP 7587–7590	Rhynchobatus laevis** (Bloch & Schneider, 1801)	NIO, WNP	Gove Harbor, Gulf of Carpentaria, Northern Territory, Australia	Fyler and Caira (2010)	2¶
A. brachyacanthum Riser, 1955	USNPC 37418	NR	Raja stellulata (Gilbert, 1915)	ENP, ECP	Monterey Bay, California, USA	Riser (1955)	2‡
A. brachyacanthum*	NR	NR	Beringraja binoculata** (Gilbert, 1855)	ENP, ECP	Monterey Bay, California, USA	Riser (1955)	–
A. brayi Campbell & Beveridge, 2002	SAM AHC 22670	SAM AHC 22730	Sutorectus tentaculatus (Peters, 1864)	EIO, WSP	Eastern Shoal, South Australia	Campbell and Beveridge (2002)	2§
A. brevissime Linton, 1909	USNPC 9008	NE	Hypanus say (Lesueur, 1817)	WSA, WCA, WNA	Dry Tortugas, Florida, USA	Linton (1908), Goldstein (1964)	2‡
A. brevissime*†	NR	NR	Raja eglanteria Bosc, 1800	WCA, WNA	Gulf of Mexico, Chesapeake Bay, Virginia, USA	Campbell (1969)	–
A. brevissime*†	NR	USNPC 71349, 71350	Hypanus americanus	WSA, WCA, WNA	Gulf of Mexico, Chesapeake Bay, Virginia, USA	Campbell (1969)	–
A. brevissime*†	NR	CH-MHNJP 727	Myliobatis peruvianus** Garman, 1913	ESP	Lima, Peru	Tantaleán-Vidaurre (1991)	–
A. brevissime†	USNPC 9008	USNPC 60178 (neotype)	Hypanus say	WSA, WCA, WNA	Gulf of Mexico, Chesapeake Bay, Virginia, USA	Campbell (1969), Vardo-Zalik and Campbell (2011)	–
A. bullardi Ghoshroy & Caira, 2001	CNHE 4045	CNHE 4046–4047; LRP 2060–2062; USNPC 90466–90468	Hypanus dipterurus (Jordan & Gilbert, 1880)	ECP	Bahía de Los Angeles, Gulf of California, Mexico	Ghoshroy and Caira (2001)	2‡
A. bullardi†	NR	NR	Hypanus dipterurus	ECP	Puertecitos, Gulf of California, Mexico	Ghoshroy and Caira (2001)	–
A. bullardi†	NR	NR	Hypanus dipterurus	ECP	Santa Rosalia, Gulf of California, Mexico	Ghoshroy and Caira (2001)	–
A. cairae Vardo-Zalik & Campbell, 2011	USNPC 103801	USNPC 103802–103814	Bathytoshia centroura (Mitchill, 1815)	WSA, WCA, WNA	Narragansett Bay off Sakonnet Point, Rhode Island, USA	Vardo-Zalik and Campbell (2011)	3¶
A. campbelli Marques, Brooks & Monks, 1995	MNHG 20014	MNHG 20015–20016; HWML 38546; CNHE 3033	Urotrygon chilensis (Günther, 1872)	ECP, ESP	Costa de Pajaros, Puntarenas, Costa Rica	Marques et al. (1995)	2‡
A. campbelli*†	NR	MEPN 3033	Hypanus longus (Garman, 1880)	ECP	Puerto Huatulco, Provincia de El Oro, Ecuador	Marques et al. (1997a)	–
A. cannoni Campbell & Beveridge, 2002	SAM AHC 28236	SAM AHC 28237	Himantura uarnak (Gmelin, 1789)	WIO, NIO, EIO, WCP	Fog Bay, Timor Sea, North Australia	Campbell and Beveridge (2002)	4§
A. cartagenensis Brooks & Mayes, 1980	USNPC 75159	NR	Urobatis jamaicensis (Cuvier, 1816)	WCA, WNA	Cartagena, Colombia	Brooks and Mayes (1980)	1¶
A. cartagenensis†	NR	CNHE 9706; HWML 101020; CHE P00061	Urobatis jamaicensis	WCA, WNA	Ría Lagartos, Yucatán, Quintana Roo	Monks et al. (2015)	–
A. cartagenensis†	NR	CNHE 9706; HWML 101020; CHE P00061	Urobatis jamaicensis	WCA, WNA	Isla Contoy, Quintana Roo	Monks et al. (2015)	–
A. cartagenensis†	NR	CNHE 9706; HWML 101020; CHE P00061	Urobatis jamaicensis	WCA, WNA	Isla Cozumel, El Paso de los Cedros, Quintana Roo	Monks et al. (2015)	–
A. cartagenensis†	NR	CNHE 9706; HWML 101020; CHE P00061	Urobatis jamaicensis	WCA, WNA	Xcalak, Quintana Roo	Monks et al. (2015)	–
A. cestraciontis (Yamaguti, 1934)	NR	NR	Heterodontus japonicus Miklouho-Maclay & Macleay, 1884	WNP, WCP	Pacific Ocean, Japan	Yamaguti (1934)	4§
A. cestraciontis†	NR	NR	Sphyraena japonica** (Bloch &Schneider, 1801)	?	Pacific Ocean, Japan	Goldstein (1967)	–
A. chabahariense Maleki, Malek & Rastgoo, 2018	ZCUOK 100	ZCUOK 101– 112 and (SME specimen) ZCUOK 113	Pastinachus cf. sephen**	NIO	Chabahar coasts, the coast of the Gulf of Oman, Iran	Maleki et al. (2018)	1¶
A. chengi Cornford, 1974	USNPC 72958	USNPC 72959	Bathytoshia lata (Garman, 1880)	ECP, ENA, MED, ECA, WIO, NIO, EIO, WSP, WCP, WNP	Oahu, Hawaii	Cornford (1974)	3§
A. chilensis Rego, Vincente & Herrera, 1968	CHIOC 30.308 a-c	NR	Sarda chiliensis** (Cuvier, 1832)	?	Paita, Piúra, Peru	Rêgo et al. (1968)	3‡
A. chisholmae Campbell & Beveridge, 2002	SAM AHC 28223	SAM AHC 28224	Pastinachus sephen**	NIO	Nickol Bay, Western Australia	Campbell and Beveridge (2002)	2§
A. cimari Marques, Brooks & Monks, 1995	MNHG 20017	MNHG 20018–20020; HWML 38547	Hypanus longus	ECP	Punta Morales, Puntarenas Province, Costa Rica	Marques et al. (1995)	2‡
A. clarkeae Campbell & Beveridge, 2002	SAM AHC 28349	SAM AHC 28350	Urolophus paucimaculatus Dixon, 1969	EIO, WSP	Queenscliff, Victoria, Australia	Campbell and Beveridge (2002)	1§
A. clarkeae*†	NR	SAM AHC 28243, 28244	Urolophus cruciatus (Lacepède, 1804)	EIO, WSP	Devonport, Tasmania	Campbell and Beveridge (2002)	–
A. clarkeae*†	NR	SAM AHC 28208	Urolophus expansus McCulloch, 1916	EIO	Beachport, South Australia	Campbell and Beveridge (2002)	–
A. cleofanus Monks, Brooks & Lonce de Leon, 1996	CNHE 2670	CNHE 2671; MNHG 38576; HWML 38576.	Hypanus longus	ECP	Chamela Bay, Jalisco, Mexico	Monks et al. (1996)	3‡
A. colombianum Brooks & Mayes, 1980	USNPC 75160	USNPC 75161	Aetobatus narinari	WSA, WCA, WNA, ECA	Cartagena, Colombia	Brooks and Mayes (1980)	9‡
A. confusum Baer & Euzet, 1962	NR	NR	Neotrygon kuhlii** (Müller & Henle, 1841)	WSP	Indian Ocean, Sri Lanka	Baer and Euzet (1962)	5§
A. coquimbensis Carvajal & Jeges, 1980	MNHNC 20016	NR	Myliobatis chilensis	ESP	Antofagasta, Chile	Carvajal-G. and Jeges-G. (1980)	2‡
A. coquimbensis†	NR	NR	Myliobatis chilensis	ESP	Coquimbo, Chile	Carvajal-G. and Jeges-G. (1980)	–
A. coronatum (Rudolphi, 1819), Blanchard, 1848	NR	NR	Dipturus batis (Linnaeus, 1758)	ENA	Mediterranean Sea, Italy	Rudolphi (1819), Baer (1948)	4§
A. coronatum*	NR	NR	Scyliorhinus stellaris (Linnaeus, 1758)	ENA, MED, ECA	Mediterranean Sea, Italy	Rudolphi (1819), Baer (1948)	–
A. coronatum*	NR	NR	Torpedo marmorata	ENA, MED, ECA, ESA	Mediterranean Sea, Italy	Rudolphi (1819), Baer (1948)	–
A. coronatum*	NR	NR	Torpedo torpedo (Linnaeus, 1758)	ENA, MED, ECA	Mediterranean Sea, Italy	Rudolphi (1819), Baer (1948)	–
A. coronatum*	NR	NR	Dasyatis pastinaca (Linnaeus, 1758)	ENA, MED, ECA	Mediterranean Sea, Italy	Rudolphi (1819), Baer (1948)	–
A. coronatum*†	NR	NR	Hemitrygon akajei** (Müller & Henle, 1841)	WNP	Nakatsu, West Japan	Yoshida (1917)	–
A. coronatum*†	NR	NR	Aetobatus narinari**	WSA, WCA, WNA, ECA	Batavia, Java, Indonesia	MacCallum (1921)	–
A. coronatum*†	NR	NR	Scyliorhinus stellaris	ENA, MED, ECA	Sète, France	Euzet (1959)	–
A. coronatum*†	NR	NR	Scyliorhinus stellaris	ENA, MED, ECA	Concarneau, France	Euzet (1959)	–
A. coronatum*†	NR	NR	Mustelus mustelus (Linnaeus, 1758)	ENA, MED, ECA, ESA	Naples, Italy	Euzet (1959)	–
A. coronatum*†	NR	NR	Scyliorhinus stellaris	ENA, MED, ECA	Cardigan Bay, UK	Rees and Williams (1965)	–
A. coronatum*	NR	NR	Carcharodon carcharias (Linnaeus, 1758)	MED	Mediterranean Sea	Goldstein (1967)	–
A. coronatum*†	NR	MNHG 40003, 40009	Scyliorhinus canicula (Linnaeus, 1758)	ENA, MED, ECA	Naples, Italy	Euzet (1959), Vardo-Zalik and Campbell (2011)	–
A. costarricense Marques, Brooks & Monks, 1995	MNHG 20008	MNHG 20009–20010; HWML 38544; CNHE 3034	Hypanus longus	ECP	Punta Morales, Puntarenas Province, Costa Rica	Marques et al. (1995)	2‡
A. costarricense†	NR	MEPN 3034	Hypanus longus	ECP	Puerto Huatulco, Provincia de El Oro, Ecuador	Marques et al. (1997a)	–
A. crassicolle Wedl, 1855	NR	MNHG 40014 88/77	Dasyatis pastinaca	ENA, MED, ECA	Arcacho, Gironde, France	Dollfus (1926), Baer (1948), Goldstein (1967)	3§
A. cribbi Campbell & Beveridge, 2002	SAM AHC 28251	SAM AHC 28252	Gymnura australis (Ramsay & Ogilby, 1886)	EIO, WSP, WCP	Gulf of Carpentaria, Northern Territory, Australia	Campbell and Beveridge (2002)	4§
A. dasi Ghoshroy & Caira, 2001	CNHE 4043	CNHE 4044; HWML 15549–15551; LRP 2051–2054; USNPC 90463–90465	Hypanus dipterurus	ECP	Puertecitos, Gulf of California, Mexico	Ghoshroy and Caira (2001)	2‡
A. dasybati Yamaguti, 1934	NR	NR	Hemitrygon akajei	WNP	Tarumi, Kobe, Japan	Yamaguti (1934)	4§
A. dasybati*†	NR	NR	Okamejei kenojei** (Müller & Henle, 1841)	WNP	Maisaka, Japan	Yamaguti (1952)	–
A. dasybati*†	NR	NR	Urolophus sp.** (U. fuscus?)	?	Hamazima, Mie, Japan	Yamaguti (1952)	–
A. dighaensis Srivastava & Capoor, 1980	UAA	NR	Pateobatis uarnacoides (Bleeker, 1852)	NIO, WCP	Digha, Orissa, India	Srivastav and Capoor (1980)	4§
A. dollyae Caira & Burge, 2001	CNHE 4169	CNHE 4170; LRP 2097–2101; USNPC 90837–90839	Diplobatis ommata (Jordan and Gilbert, 1890)	ECP	Bahía de Los Angeles, Gulf of California, Mexico	Caira and Burge (2001)	1¶
A. dollyae†	NR	NR	Diplobatis ommata	ECP	Isla San Esteban, Gulf of California, Mexico	Caira and Burge (2001)	–
A. dollyae†	NR	NR	Diplobatis ommata	ECP	Punta Arena, Gulf of California, Mexico	Caira and Burge (2001)	–
A. dujardini van Beneden, 1850	NR	NR	Raja clavata	ENA, MED, ECA, ESA, WIO	English Channel,Belgium	van Beneden (1850), Goldstein (1967)	2§
A. dujardini	NR	NR	Raja clavata	ENA, MED, ECA, ESA, WIO	English Channel, Belgium	Williams (1969)	–
A. dujardini*†	NR	NR	Raja brachyura** Lafont, 1871	ENA, MED, ECA	Roscoff, France	Euzet (1959)	–
A. dujardini*†	NR	NR	Raja montagui** Fowler, 1910	ENA, MED	British Isles	Williams (1960)	–
A. dysbiotos (MacCallum, 1921) Williams, 1969	NR	NR	Aetobatus narinari**	WSA, WCA, WNA, ECA	Batavia, Java, Indonesia	MacCallum (1921), Williams (1969)	4§
A. edmondsi Campbell & Beveridge, 2002	SAM AHC 28205	SAM AHC 28206, 22704	Parascyllium ferrugineum McCulloch, 1911	EIO, WSP	Port Stanvac, South Australia	Campbell and Beveridge (2002)	5§
A. edmondsi†	NR	NR	Parascyllium ferrugineum	EIO, WSP	Holdfast Bay, South Australia	Campbell and Beveridge (2002)	–
A. edmondsi†	NR	NR	Parascyllium ferrugineum	EIO, WSP	Esperance, Western Australia	Campbell and Beveridge (2002)	–
A. edwardsi Williams, 1969	NR	NR	Leucoraja fullonica (Linnaeus, 1758)	ENA, MED, ARC	West coast of Britain, United Kingdom	Williams (1969)	2§
A. electricolum Brooks & Mayes, 1978	USNPC 74728	USNPC 74729	Narcine brasiliensis (Olfers, 1831)	WSA	Caribbean Sea, near Cartagena, Colombia	Brooks and Mayes (1978)	9‡
A. elongatum Subhapradha, 1955	NR	NR	Rhynchobatus djiddensis	WIO, NIO	Madras Coast, India	Subhapradha (1955)	4¶
A. etini Fyler & Caira, 2006	MZUM (P) 145	USNPC 96414–96415; LRP 3815-3824 (including cross sections and SEM specimens); MZUM (P) 146; IPMB 77.14.05	Urogymnus polylepis	NIO, WCP	Off Kampung Abai, Kinabatangan River, Sabah, Malaysia	Fyler and Caira (2006)	8§
A. filicolle (Zschokke, 1888) Yamaguti, 1959	NR	NR	Torpedo marmorata	ENA, MED, ECA, ESA	Mediterranean Sea	Zschokke (1888), Yamaguti (1959b)	1(8)¶
A. filicolle*	NR	NR	Torpedo torpedo	ENA, MED, ECA	Mediterranean Sea	Williams (1969)	–
A. floridensis Goldstein, 1964	USNPC 60025	NR	Raja eglanteria	WCA, WNA	Gulf of Mexico and Coast of Massachusetts	Goldstein (1964)	8(10)‡
A. floridensis*†	NR	USNPC 103848–103850	Raja texana Chandler, 1921	WCA	Gulf of Mexico	Vardo-Zalik and Campbell (2011)	–
A. floridensis†	NR	NR	Raja eglanteria	WCA, WNA	Gulf of Mexico, Chesapeake Bay, Virginia, USA, USA	Campbell (1969)	–
A. fogeli Goldstein, 1964	USNPC 60024	NR	Gymnura micrura (Bloch & Schneider, 1801)	WSA, WCA, WNA, ECA	Northeastern Gulf of Mexico, Florida	Goldstein (1964)	1‡
A. fogeli†	NR	NR	Gymnura micrura	WSA, WCA, WNA, ECA	Isla Margarita, Venezuela	Mayes and Brooks (1981)	–
A. foulki Reyda & Caira, 2006	MZUM (P) 168(h)	USNPC 97463–97464; LRP 3850–3853 (including cross sections and SEM specimens); MZUM (P) 169(p)–171(p); IPMB 77.08.14	Pateobatis uarnacoides	NIO, WCP	Off Kampung Tetabuan, Sabah, Malaysia	Reyda and Caira (2006)	1¶
A. franus Marques, Centritto & Stewart, 1997	CNHE 3139	USNPC 87374; CHIOC 33754a, b; CNHE 3140	Narcine entemedor Jordan & Starks, 1895	ECP	Cuajiniquil Beach, Gulf of Santa Helena, Guanacaste, Costa Rica	Marques et al. (1997b)	5(8)‡
A. fylerae Maleki, Malek & Palm, 2015	ZUTC 1319	ZUTC 1320–1323; ZMB E.7568; SEM voucher ZUTC 1324	Rhynchobatus cf. djiddensis**	WIO, NIO	Gulf of Oman, Iran	Maleki et al. (2015)	1¶
A. gasseri Campbell & Beveridge, 2002	SAM AHC 28217	SAM AHC 28218	Pastinachus sephen**	NIO	Nickol Bay, Western Australia	Campbell and Beveridge (2002)	3§
A. gibsoni Campbell & Beveridge, 2002	SAM AHC 28239	NR	Rhynchobatus djiddensis**	WIO, NIO	Fog Bay, Timor Sea, North Australia	Campbell and Beveridge (2002)	3§
A. giganticum Sanaka, Lakshmi & Hanumantharao, 1993	NR	NR	Gymnura micrura**	WSA, WCA, WNA, ECA	Waltair coast, India	Sanaka et al. (1993)	5§
A. gloveri Campbell & Beveridge, 2002	SAM AHC 22600	SAM AHC 22715	Trygonorrhina fasciata Müller & Henle, 1841	WSP	Goolwa, South Australia	Campbell and Beveridge (2002)	2§
A. gnomus Reyda & Caira, 2006	MZUM (P) 172(h)	USNPC 97465–97466; LRP 3854–3859 (includes cross sections and SEM specimens); MZUM (P) 173(p)–175(p); IPMB 77.08.15	Pateobatis uarnacoides	NIO, WCP	Off Kampung Tetabuan, Sabah, Malaysia	Reyda and Caira (2006)	1¶
A. goldsteini Appy & Dailey, 1973	USNPC 72569	USNPC 72570	Platyrhinoidis triseriata (Jordan & Gilbert, 1880)	ENP, ECP	Seal Beach, California, USA	Appy and Dailey (1973)	5(9)‡
A. gonzalesmugaburoi Severino & Sarmiento, 1979	CH-MHNJP 340	CH-MHNJP 341, 341a, 341b	Myliobatis peruvianus	ESP	Callao, Lima, Peru	Severino and Sarmiento (1979)	7(6)¶
A. gracile Yamaguti, 1952	NR	NR	Narke japonica (Temminck & Schlegel, 1850)	WNP	Tokushima, Japan	Yamaguti (1952)	3§
A. grandiceps Yamaguti, 1952	MPM 22638	NR	Telatrygon zugei (Müller & Henle, 1841)	WCP, WNP	East China Sea, Japan	Yamaguti (1952), Yang et al. (2016)	4§
A. grandiceps*	NR	NR	Hemitrygon akajei	WNP	East China Sea, Japan	Yamaguti (1952)	–
A. guanghaiense Yang, Sun, Zhi, Iwaki, Reyda & Yang, 2016	MPM 21229	MPM 21230; SYSU 20140818-1-4	Hemitrygon akajei	WNP	Off Guanghai Port, Taishan, Guangdong Province, China	Yang et al. (2016)	2¶
A. halehae Maleki, Malek & Palm, 2019	ZCUOK 127	ZCUOK 128–130; ZUTC Platy. 1342–1343, 1 SEM voucher ZUTC Platy. 1344	Gymnura cf. poecilura** (Shaw, 1804)	NIO, EIO, WCP, WNP	Chabahar coast, Gulf of Oman, Iran	Maleki et al. (2019)	1¶
A. hanumantharaoi Rao, 1977	NR	NR	Aetomylaeus nichofii (Bloch & Schneider, 1801)	NIO, EIO, WCP, WNP	Waltair coast, Benegal Bay, India	Rao (1977)	4§
A. herdmani Southwell, 1912	NR	NR	Neotrygon kuhlii**	WSP	Ceylon Pearl Bank, Sri Lanka	Southwell (1912), Southwell (1925), Southwell (1930)	3¶
A. heterodonti Drummond, 1937	NR	NR	Heterodontus portusjacksoni (Meyer, 1793)	EIO, WSP	Lady Julia Perey Island, Victoria, Australia	Drummond (1937)	4§
A. heterodonti†	NR	SAM AHC 22595, 22597, 15744	Heterodontus portusjacksoni	EIO, WSP	Derwent Estuary, Hobart, Tasmania	Campbell and Beveridge (2002)	–
A. heterodonti†	NR	NR	Heterodontus portusjacksoni	EIO, WSP	Bunbury, Western Australia	Campbell and Beveridge (2002)	–
A. himanturi Brooks, 1977	USNPC 73963	USNPC 73964; HWML 20260	Styracura schmardae (Werner, 1904)	WCA	Caribbean Sea, La Cienaga, Magdalena, Colombia	Brooks (1977)	1‡
A. hispidum Riser, 1955	USNPC 37416	NR	Tetronarce californica (Ayres, 1855)	ENP, ECP, WNP	Monterey Bay, California, USA	Riser (1955)	5‡
A. holorhini Alexander, 1953	USNPC 47853	USNPC 47854	Myliobatis californicus Grill, 1865	ENP, ECP	Long Beach Harbor, California, USA	Alexander (1953)	3‡
A. holorhini*†	NR	CHIMTDC 542	Myliobatis chilensis	ESP	Callao, Peru	Rodriguez and Tantaleán-Vidaurre (1980)	–
A. hypanus Zaragoza-Tapia, Pulido-Flores & Monks, 2020	CNHE 11255	CNHE 11256; HWML 216261	Hypanus longus	ECP	La Puntilla, Mazatlán, Sinaloa, Mexico	Zaragoza-Tapia et al. (2020)	2¶
A. hypermekkolpos Fyler & Caira, 2010	QM G232506	QM G232507; USNPC 104280; LRP 7591, hologenophores LRP 7592–7593	Rhynchobatus laevis**	NIO, WNP	Gove Harbor, Gulf of Carpentaria, Northern Territory, Australia	Fyler and Caira (2010)	1¶
A. icelandicum Manger, 1972	NR	NR	Dipturus batis	ENA	Faxa Bay, Western coasts Iceland	Manger (1972)	3§
A. ijimai Yoshida, 1917	NR	MPM 22639	Hemitrygon akajei	WNP	Tokyo, Japan	Yoshida (1917), Williams (1969), Yang et al. (2016)	4§
A. ijimai†	NR	NR	Hemitrygon akajei	WNP	East China Sea, Japan	Yamaguti (1952)	–
A. inbiorium Marques, Centritto & Stewart, 1997	CNHE 3137	USNPC 87373; CHIOC 33753a, b; CNHE 3138	Narcine entemedor	ECP	Cuajiniquil Beach, Gulf of Santa Helena, Guanacaste, Costa Rica	Marques et al. (1997b)	5‡
A. incognita (MacCallum, 1921) Wardle & McLeod, 1952	NR	NR	Dasyatis pastinaca	ENA, MED, ECA	New York Aquarium	MacCallum (1921), Southwell (1925), Williams (1969)	?¶
A. indicum (Subhapradha, 1955)	NR	NR	Narcine brasiliensis**	WSA	Madras Coast, India	Subhapradha (1955), Williams (1969)	5§
A. intermedium Perrenoud, 1931	NR	NR	Dasyatis pastinaca**	ENA, MED, ECA	Tauranga, New Zealand	Perrenoud (1931)	4§
A. jalalii Maleki, Malek & Palm, 2013	ZUTC 1291	ZUTC 1292–1295), SEM voucher ZUTC 1296); IPCAS C–639); ZMB E.7559	Pastinachus cf. sephen**	NIO	Gulf of Oman, Iran	Maleki et al. (2013)	1¶
A. jamesi Maleki, Malek & Palm, 2015	ZUTC 1328	ZMB E.7570; SEM voucher ZUTC 1329.	Rhynchobatus cf. djiddensis**	WIO, NIO	Persian Gulf, Iran	Maleki et al. (2015)	1¶
A. janineae Maleki, Malek & Palm, 2015	ZUTC 1311	ZUTC 1312–1316; ZMB E.7566; SEM vouchers ZUTC 1317–1318	Rhynchobatus cf. djiddensis**	WIO, NIO	Gulf of Oman, Iran	Maleki et al. (2015)	1¶
A. jeanneae Fyler & Caira, 2010	QM G232502	QM G232503–G232505; USNPC 104279; LRP 7573–7575, cross sections of one paratype worm and voucher LRP 7580–7582, SEM LRP 7576–7578, hologenophore LRP 7579	Rhynchobatus laevis**	NIO, WNP	Gove Harbor, Gulf of Carpentaria, Northern Territory, Australia	Fyler and Caira (2010)	1¶
A. jonesi Campbell & Beveridge, 2002	SAM AHC 28227	SAM AHC 28228	Dasyatis sp.**	?	Cape Ford, North Australia	Campbell and Beveridge (2002)	6§
A. karachiense Bilqees, 1980	NR	SPUK 2000 (syntype)	Mustelus manazo Bleeker, 1855	NIO, WCP, WNP	Karachi Coast, Pakistan	Bilqees (1980)	4§
A. kurdistanense Maleki, Malek & Palm, 2019	ZCUOK 122	ZCUOK 123–127; ZUTC Platy. 1336–1340, 1 SEM voucher ZUTC Platy. 1341	Gymnura cf. poecilura**	NIO, EIO, WCP, WNP	Chabahar coast, Gulf of Oman, Iran	Maleki et al. (2019)	1¶
A. larsoni Reyda & Caira, 2006	MZUM (P) 176(h)	USNPC 97467–97468; LRP 3860–3865 (including cross sections and SEM specimens); MZUM (P) 177(p)–180(p); IPMB 77.08.16	Pateobatis uarnacoides	NIO, WCP	Off Kampung Tetabuan, Sabah, Malaysia	Reyda and Caira (2006)	1¶
A. lasti Campbell & Beveridge, 2002	SAM AHC 28247	SAM AHC 28248	Rhynchobatus djiddensis**	WIO, NIO	Broome, Western Australia	Campbell and Beveridge (2002)	2§
A. latum Yamaguti, 1952	MPM 22637	NR	Hemitrygon akajei	WNP	Sea of Ariake, Kyusyu, Japan	Yamaguti (1952), Yang et al. (2016)	4§
A. laurenbrownae Campbell & Beveridge, 2002	SAM AHC 28215	SAM AHC 28216	Pastinachus sephen	NIO	Nickol Bay, Western Australia	Campbell and Beveridge (2002)	1§
A. lentiginosum Vardo-Zalik & Campbell, 2011	USNPC 103815	USNPC 103816–103819	Pseudobatos lentiginosus (Garman, 1880)	WCA, WNA	Gulf of Mexico	Vardo-Zalik and Campbell (2011)	1¶
A. lepidum Reyda & Caira, 2006	MZUM (P) 181(h)	USNPC 97469; LRP 3866–3868 (including cross sections and SEM specimens); MZUM (P) 182(p)–183(p); IPMB 77.08.17	Pateobatis uarnacoides	NIO, WCP	Off Kampung Tetabuan, Sabah, Malaysia	Reyda and Caira (2006)	1¶
A. lilium Baer & Euzet, 1962	NR	NR	Dasyatis sp.**	?	Ceylon Pearl Bank, Sri Lanka	Baer and Euzet (1962)	2§
A. lineatum Campbell, 1969	USNPC 71353	USNPC 71354	Hypanus americanus	WSA, WCA, WNA	Chesapeake Bay, Virginia, USA	Campbell (1969)	1‡
A. lintoni Goldstein, Henson & Schlicht, 1968	USNPC 62938	USNPC 62939	Narcine brasiliensis**	WSA	Gulf of Mexico, Texas, USA	Goldstein et al. (1969)	1(8,9,5)‡
A. lintoni†	NR	USNPC 74851	Narcine brasiliensis**	WSA	Gulf of Mexico, Florida, USA	Goldstein et al. (1969)	–
A. longipedunculata Meheswari, Sanaka, Lakshmi & Rao, 1985	NR	NR	Himantura uarnak	WIO, NIO, EIO, WCP	Waltair coast, India	Maheswari et al. (1985)	6§
A. lusarmientoi Severino & Verano, 1980	CH-MHNJP 342	CH-MHNJP 343, 343a	Sympterygia brevicaudata (Cope, 1877)	ECP, ESP	Callao, Lima, Peru	Severino and Verano (1980)	7¶
A. macracanthum Southwell, 1925	NR	NR	Urogymnus sp.**	?	Madras Coast, India	Southwell (1925)	6§
A. macrocephalum Wang & Yang, 2001	MPM 21231	NR	Hemitrygon akajei	WNP	Xiamen, Fujiari, China	Wang and Yang (2001), Yang et al. (2016)	4§
A. macrocephalum†	MPM 21231	MPM 21232; SYSU 20140620-1-7	Hemitrygon akajei	WNP	Off Guanghai Port, Guangdong, China	Yang et al. (2016)	–
A. macrocephalum†	NR	NR	Hemitrygon akajei	WNP	Sanya Fishing Port, Sanya, Hainan, China	Yang et al. (2016)	–
A. maculatum Riser, 1955	USNPC 37417	NR	Myliobatis californicus	ENP, ECP	Monterey Bay, California, USA	Riser (1955)	6(3)‡
A. magnum Euzet, 1959	NR	NR	Pteroplatytrygon violacea	ENP, ECP, ESP, WSA, WCA, WNA, ENA, MED, ECA, ESA, WIO, NIO, EIO, WSP, WCP, WNP	Mediterranean Sea, France	Euzet (1959)	4§
A. majumdari Pramanik & Manna, 2010	Departament of zoology, University of Calcutta 0013	Departament of zoology, University of Calcutta 003	Carcharias walbeehmi Bleeker, 1856	NIO	Digha coast, India	Pramanik and Manna (2010)	3(4)
A. makranense Maleki, Malek & Palm, 2019	ZCUOK 130	ZCUOK 131–135; ZUTC Platy. 1345–1350, 1 SEM voucher ZCUOK 139, 1 SEM voucher ZUTC Platy. 1350	Gymnura cf. poecilura**	NIO, EIO, WCP, WNP	Chabahar coast, Gulf of Oman, Iran	Maleki et al. (2019)	1¶
A. manteri Hassan, 1983	IHAHE S1051/A	IHAHE S1051/B	Pastinachus sephen**	NIO	Mediterranean Sea, Egypt	Hassan (1983)	5§
A. margieae Fyler, 2011	NMNS 6356–001	NMNS 6356–002, 6356–003, 6356–004, 6356–005, 6356–006, 6356–007; LRP 7468–7477; USNPC 103274	Orectolobus japonicus Regan, 1906	WNP, WCP	Off Penghu Island, East China Sea, Magong, Taiwan	Fyler (2011)	8¶
A. marplatensis Ivanov & Campbell, 1998	MLP 4025	MLP 4026; USNMPC 87475; BMNH 1998.2.10.1-2	Atlantoraja castelnaui (Miranda Ribeiro, 1907)	WSA	Mar del Plata, Buenos Aires, Argentina	Ivanov and Campbell (1998)	1‡
A. marquesi Rodríguez-Ibarra, Pulido-Flores, Violante-González & Monks, 2018	CNHE 10554	CNHE 10555, 10556; HWML 139377–139384; CHE P00061–P00063	Aetobatus cf. narinari**	WSA, WCA, WNA, ECA	Laguna de Términos, Ciudad del Carmen, Campeche, Mexico	Rodríguez-Ibarra et al. (2018)	3¶
A. marquesi†	NR	NR	Aetobatus cf. narinari**	WSA, WCA, WNA, ECA	Champotón, Campeche, Mexico	Rodríguez-Ibarra et al. (2018)	–
A. martini Campbell & Beveridge, 2002	SAM AHC 28213	SAM AHC 28214	Myliobatis tenuicaudatus Hector, 1877	EIO, WSP	Bunbury, Western Australia	Campbell and Beveridge (2002)	1§
A. maryanskii Caira & Burge, 2001	CNHE 4171	CNHE 4172; LRP 2012, 2013; USNPC 90840, 90841	Diplobatis ommata	ECP	Loreto, Gulfo of California, Mexico	Caira and Burge (2001)	5¶
A. marymichaelorum Twohig, Caira & Fyler, 2008	MZUM(P) 699(H)	MZUM(P) 700(P)–702(P); SBC P–00028; USNPC 100700; LRP 4162–4164 (whole mount), 4167–4168 (cross sections)	Brevitrygon walga (Müller & Henle, 1841)	NIO	Off Sematan, Sarawak, Malaysia	Twohig et al. (2008)	1¶
A. marymichaelorum	NR	NR	Brevitrygon walga	NIO	Off Mukah, Sarawak, Malaysia.	Twohig et al. (2008)	–
A. masnihae Fyler & Caira, 2006	MZUM (P) 147	USNPC 96416–96417; LRP 3825-3835 (including cross sections and SEM specimens); MZUM (P) 148; IPMB 77.14.06	Urogymnus polylepis	NIO, WCP	Kampung Abai, Kinabatangan River, Sabah, Malaysia	Fyler and Caira (2006)	2§
A. mathiasi Euzet, 1959	NR	NR	Mustelus mustelus	ENA, MED, ECA, ESA	Sète, France	Euzet (1959)	1§
A. mathiasi*	NR	NR	Mustelus canis (Mitchill, 1815)	WNA, WCA, WSA	Sète, France	Euzet (1959)	–
A. matttaylori Fyler & Caira, 2010	QM G232508	Hologenophore USNPC 104281	Rhynchobatus laevis**	NIO, WNP	Gove Harbor, Gulf of Carpentaria, Northern Territory, Australia	Fyler and Caira (2010)	4¶
A. micracantha Yamaguti, 1952	NR	MPM 22635, 22636	Hemitrygon akajei	WNP	Nagasaki, East China Sea, Japan	Yamaguti (1952), Yang et al. (2016)	4§
A. micracantha*	NR	NR	Gymnura micrura**	WSA, WCA, WNA, ECA	Nagasaki, East China Sea, Japan	Yamaguti (1952)	–
A. micracantha*	NR	NR	Telatrygon zugei	WCP, WNP	Nagasaki, East China Sea, Japan	Yamaguti (1952)	–
A. microcephalum Alexander, 1953	USNPC 47852	NR	Myliobatis californicus	ENP, ECP	Long Beach Harbor, California, USA	Alexander (1953)	4‡
A. minus Tazerouti, Kechemir-Issad & Euzet, 2009	MNHN HEL 76, Th 180	MNHN HEL 77, Th 181, HEL 78, Th 182, HEL 79, Th 183; BMNH 2009.2.10.1-2	Raja asterias Delaroche, 1809	ENA, MED	Cap Djinet, Algérie	Tazerouti et al. (2009)	2¶
A. minus†	NR	NR	Raja asterias	ENA, MED	Zemmouri El Bahri, Algérie	Tazerouti et al. (2009)	–
A. minus†	NR	NR	Raja asterias	ENA, MED	Bouharoun, Algérie	Tazerouti et al. (2009)	–
A. minusculus Marques, Brooks & Barriga, 1997	MEPN 3030	MNHG 22099; HWML 39178, CNHE 3030	Urobatis tumbesensis (Chirichigno F. & McEachran, 1979)	ECP	Puerto Hualtaco, Provincia de El Oro, Ecuador	Marques et al. (1997a)	1‡
A. monksi Marques, Brooks & Barriga, 1997	MEPN 3031	MNHG 22100; HWML 39179; CNHE 3031	Aetobatus narinari**	WSA, WCA, WNA, ECA	Puerto Jelí, Provincia de El Oro, Ecuador	Marques et al. (1997a)	1‡
A. mooreae Campbell & Beveridge, 2002	SAM AHC 28209	SAM AHC 22665, 22718, 28265	Trygonorrhina fasciata	WSP	Northhaven, South Australia	Campbell and Beveridge (2002)	2§
A. mujibi Bilqees, 1980	NR	SPUK 2001 (syntype)	Mustelus manazo	NIO, WCP, WNP	Karachi Coast, Pakistan	Bilqees (1980)	?¶
A. musculosum (Baer, 1948) Yamaguti, 1959	NR	NR	Pteroplatytrygon violacea	ENP, ECP, ESP, WSA, WCA, WNA, ENA, MED, ECA, ESA, WIO, NIO, EIO, WSP, WCP, WNP	New Zealand	Baer (1948), Euzet (1959), Yamaguti (1959a), Williams (1969)	4§
A. myliomaculata Srivastav, Shweta & Noopur, 1995	DZCJ	NR	Aetomylaeus maculatus (Gray, 1834)	NIO, WCP, WNP	Madras Coast, India	Srivastav et al. (1995)	4§
A. nanogravidum Zschoche, Caira & Fyler, 2011	QM G232166	QM G232167–G23217, cross sections QM G232171, G23217; USNPC 104103); LRP 7480–7483, cross sections LRP 7486–7491, SEM LRP 7484–7485), egg mounts LRP 7492–7493	Pastinachus ater (Macleay, 1883)	WIO, NIO, EIO, WSP, WCP	Gulf of Carpentaria off Weipa, Queensland, Australia.	Zschoche et al. (2011)	1¶
A. nicoyaense Brooks & McCorquodale, 1995	USNPC 84477	USNPC 84388; MNHG 18255	Aetobatus narinari**	WSA, WCA, WNA, ECA	Punta Morales, Golfo de Nicoya, Costa Rica	Brooks and McCorquodale (1995)	1‡
A. ningdense Yang, Sun, Zhi, Iwaki, Reyda & Yang, 2016	MPM 21226	MPM 21227, 21228; SYSU 20121113-1-3, 20141002-1-27	Hemitrygon akajei	WNP	Fuhai aquatic market, Ningde, Fujian Province, China	Yang et al. (2016)	4¶
A. ningdense†	NR	NR	Hemitrygon akajei	WNP	Off Wanjichi aquatic wholesale market, Taizhou, Zhejiang Province, China	Yang et al. (2016)	–
A. ningdense†	NR	NR	Hemitrygon akajei	WNP	8th Seafood Market, Xiamen, Fujian Province, China	Yang et al. (2016)	–
A. ningdense†	NR	NR	Hemitrygon akajei	WNP	Guanghai Port, Taishan, Guangdong Province, China	Yang et al. (2016)	–
A. ningdense†	NR	NR	Hemitrygon akajei	WNP	Sanya Fishing Port, Sanya, Hainan Province, China	Yang et al. (2016)	–
A. obuncus Marques, Brooks & Barriga, 1997	MEPN 3032	MNHG 22101; HWML 39180; CNHE 3032, 3167	Hypanus longus	ECP	Puerto Hualtaco, Provincia de El Oro, Ecuador	Marques et al. (1997a)	6‡
A. ocallaghani Campbell & Beveridge, 2002	SAM AHC 28202	SAM AHC 28203	Aptychotrema vincentiana (Haacke, 1885	EIO	Musgrave Shoal, South Australia	Campbell and Beveridge (2002)	2§
A. oceanharvestae Fyler, Caira & Jensen, 2009	QM 231345	QM G231346–G231347; USNPC 101957–101958; LRP 4317–4318; cross sections QM 231349, QM G231348; SEM LRP 4319–4320, 4327–4328, hologenophores LRP 4321, LRP 4322	Urogymnus acanthobothrium Last, White & Kyne, 2016	WSP, WCP	Arafura Sea, east of Wessel Islands, Northern Territory, Australia.	Fyler et al. (2009), Caira and Jensen (2017)	1¶
A. odonoghuei Campbell & Beveridge, 2002	SAM AHC 22699	SAM AHC 22699	Urolophus expansus	EIO	Holdfast Bay, South Australia	Campbell and Beveridge (2002)	1§
A. odonoghuei*†	NR	NR	Urolophus lobatus McKay, 1966	EIO	Esperance, Western Australia	Campbell and Beveridge (2002)	–
A. olseni Dailey & Mudry, 1968	USNPC 71216	NR	Pseudobatos productus (Ayres, 1854)	ENP, ECP	Newport Beach, California, USA	Dailey and Mudry (1968)	2‡
A. olseni*†	NR	NR	Pseudobatos planiceps (Garman, 1880)	ECP, ESP	Lima, Chorrillos, Peru	Iannacone et al. (2011)	–
A. olseni*†	NR	NR	Urobatis halleri (Cooper, 1863)	ENP, ECP	Anaheim Bay, California, USA	Appy and Dailey (1973)	–
A. olseni*†	NR	NR	Urobatis halleri	ENP, ECP	Puerto Peñasco, Sonora, Mexico	Friggens and Brown (2005)	–
A. omanense Maleki, Malek & Palm, 2019	ZCUOK 117	ZCUOK 118–122; ZUTC Platy. 1330–1334, 1 SEM voucher ZUTC Platy. 1335	Gymnura cf. poecilura**	NIO, EIO, WCP, WNP	Chabahar coast, Gulf of Oman, Iran	Maleki et al. (2019)	1¶
A. omanense*	NR	NR	Gymnura cf. poecilura	NIO, EIO, WCP, WNP	Bandar Abbas, Persian Gulf, Iran	Maleki et al. (2019)	–
A. paramanandai Pramanik & Manna, 2010	Departament of zoology, University of Calcutta 002	Departament of zoology, University of Calcutta 003	Carcharhinus hemiodon (Valenciennes, 1839)	NIO	Digha coast, West Bengal, India	Pramanik and Manna (2010)	3(4)
A. parviuncinatum Young, 1954	USNPC 49095	NR	Urobatis halleri	ENP, ECP	San Diego Bays, California, USA	Young (1954)	8‡
A. parviuncinatum*	NR	NR	Gymnura marmorata (Cooper, 1864)	ECP	San Diego Bays, California, USA	Young (1954)	–
A. parviuncinatum†	NR	NR	Urobatis halleri	ENP, ECP	Puerto Peñasco, Sonora, Mexico	Friggens and Brown (2005)	–
A. parvum Manger, 1972	NR	NR	Dipturus batis	ENA	Faxa Bay, Western coasts Iceland	Manger (1972)	6§
A. paulum Linton, 1890	NR	USNPC 07683, 35882, 71351, 71352.	Bathytoshia centroura	WSA, WCA, WNA	Woods Hole, Massachusetts, USA	Linton (1890), Vardo-Zalik and Campbell (2011)	1(8,9,5)‡
A. paulum*†	NR	NR	Raja eglanteria	WCA, WNA	Chesapeake Bay, Virginia, USA	Campbell (1969)	–
A. paulum*†	NR	NR	Hypanus americanus	WSA, WCA, WNA	Chesapeake Bay, Virginia, USA	Campbell (1969)	–
A. pearsoni Williams, 1962	NR	NR	Orectolobus maculatus (Bonnaterre, 1788)	EIO, WSP	Hastings Point NSW, Australia	Williams (1962), Campbell and Beveridge (2002)	1§
A. persicum Maleki, Malek & Palm, 2019	ZCUOK 135	ZCUOK 136–137; ZUTC Platy. 1351–1352, 1 SEM voucher ZCUOK 142, 1 SEM voucher ZUTC Platy. 1353	Gymnura cf. poecilura**	NIO, EIO, WCP, WNP	Bandar Abbas, Persian Gulf, Iran	Maleki et al. (2019)	1¶
A. peruviense Reyda, 2008	USNPC 99945	USNPC 99946; LRP 4108–4111 (including whole mounts and SEM specimens); MZUSP 6393a–6393b; MHNP 2335	Potamotrygon motoro (Müller & Henle, 1841)	WSA, WCA	Madre de Dios River at Boca Manu, Madre de Dios Department, Peru	Reyda (2008)	1(8)¶
A. pichelinae Campbell & Beveridge, 2002	SAM AHC 28229	SAM AHC 28230	Myliobatis tenuicaudatus	EIO, WSP	Devonport, Tasmania	Campbell and Beveridge (2002)	4§
A. pichelinae†	NR	NR	Myliobatis tenuicaudatus	EIO, WSP	Bunbury, Western Australia	Campbell and Beveridge (2002)	–
A. pintanensis Wang, 1984	NR	NR	Neotrygon kuhlii**	WSP	Fujian Province, China	Wang (1984)	4¶
A. polytesticularis Wang & Yang, 2001	PRLXU	NR	Squalus sp.**	?	Xiamen, Fujiari, China	Wang and Yang (2001)	4§
A. ponticum Léon-Borcea, 1934	NR	NR	Raja clavata	ENA, MED, ECA, ESA, WIO	Agigéa, Black Sea	Léon-Borcéa (1934)	?¶
A. ponticum*	NR	NR	Dasyatis pastinaca	ENA, MED, ECA	Agigéa, Black Sea	Léon-Borcéa (1935)	–
A. popi Fyler, Caira & Jensen, 2009	QM G231350	QM G231351–G231352; USNPC 101959–101960; LRP 4323–4324; cross sections QM G231353; SEM LRP 4329–4330, 4325–4326, hologenophores LRP 4331, 4332	Urogymnus acanthobothrium	WSP, WCP	Arafura Sea, east of Wessel Islands, Northern Territory, Australia.	Fyler et al. (2009), Caira and Jensen (2017)	2¶
A. ppdeleoni Zaragoza-Tapia, Pulido-Flores & Monks, 2020	CNHE 11253	CNHE 11254; HWML 216260	Hypanus dipterurus	ECP	Bahía de Chamela, Jalisco, Mexico	Zaragoza-Tapia et al. (2020)	2¶
A. psammobati Carvajal & Goldstein, 1969	USNPC 71357	USNPC 71358	Psammobatis scobina (Philippi, 1857)	ESP	South Pacific Ocean, between Papudo and Talcahuano, Chile	Carvajal-G. and Goldstein (1969)	5‡
A. psammobati*†	NR	CH-MHNJP 342a, 342b	Sympterygia brevicaudata	ECP, ESP	Callao, Lima, Peru	Tantaleán-Vidaurre (1991)	–
A. puertecitense Caira & Zahner, 2001	CNHE 4175	CNHE 4176; USNPC 90843; LRP 2105–2106	Heterodontus francisci	ECP, ESP	Puertecitos, Gulf of California, Mexico	Caira and Zahner (2001)	4¶
A. puntarenasense Marques, Brooks & Monks, 1995	MNHG 20005	MNHG 20006–20007; HWML 38543, CNHE 4176.	Hypanus longus	ECP	Punta Morales, Puntarenas Province, Costa Rica	Marques et al. (1995)	2‡
A. quadripartitum Williams, 1968	NR	NR	Leucoraja naevus (Müller & Henle, 1841)	ENA, MED, ECA	North Sea, off Aberdeen	Williams (1968)	2§
A. quinonesi Mayes, Brooks & Thorson, 1978	USNPC 74804	USNPC 74805; HWML 74806	Potamotrygon magdalenae (Duméril, 1865)	WCA	Magdalena River, Cienaga Jobo, vicinity of San Cristobal, Bolivar, Colombia	Mayes et al. (1978)	5‡
A. quinonesi*†	NR	NR	Potamotrygon yepezi Castex & Castello, 1970	WCA	Lake Maracaibo area near El Congo and Represa de Tule, Rio Cachiri, Zulia, Venezuela	Brooks et al. (1981)	–
A. rajaebatis (Rudolphi, 1810) Euzet, 1959	NR	NR	Dipturus batis**	ENA	Mediterranean Sea	Rudolphi (1810)	5§
A. rajaebatis*†	NR	NR	Dipturus oxyrinchus (Linnaeus, 1758)	ENA, MED, ECA	Sète, France	Euzet (1959)	–
A. rajaebatis*†	NR	NR	Rostroraja alba (Lacepède, 1803)	ENA, MED, ECA, ESA, WIO	Sète, France	Euzet (1959)	–
A. rajaebatis*†	NR	NR	Rostroraja alba	ENA, MED, ECA, ESA, WIO	Lacépède, France	Euzet (1959)	–
A. rajaebatis†	NR	NR	Dipturus batis**	ENA	Sète, France	Euzet (1959)	–
A. rajaebatis†	NR	NR	Dipturus batis**	ENA	Roscoff, France	Euzet (1959)	–
A. rajivi Ghoshroy & Caira, 2001	CNHE 4038	CNHE 4039; HWML 15552; LRP 2055–2056; USNPC 90461	Hypanus dipterurus	ECP	Puertecitos, Gulf of California, Mexico	Ghoshroy and Caira (2001)	2‡
A. ramiroi Ivanov, 2005	MACN-Pa 412/1-4	USNPC 92521	Potamotrygon motoro	WSA, WCA	Río Colastiné, Santa Fé, Argentina	Ivanov (2005)	4¶
A. ramiroi†	NR	NR	Potamotrygon motoro	WSA, WCA	Río Coronda, Santa Fé, Argentina	Ivanov (2005)	–
A. regoi Brooks, Mayes & Thorson, 1981	USNPC 75709	USNPC 75710; HWML 21012, 21013	Potamotrygon hystrix (Müller & Henle, 1841)	WSA	Orinoco River Delta, Orinoco River near Los Castillos, Venezuela	Brooks et al. (1981)	5‡
A. regoi*†	NR	NR	Potamotrygon falkneri Castex & Maciel, 1963	WSA	Paraná River, Brazil	Lacerda et al. (2008)	–
A. regoi*†	NR	NR	Potamotrygon motoro	WSA, WCA	Paraná River, Brazil	Lacerda et al. (2008)	–
A. rhinobati Alexander, 1953	USNPC 47858	USNPC 47859	Pseudobatos productus	ENP, ECP	Santa Monica Harbor, California, USA	Alexander (1953)	9(5)‡
A. rhinobati†	NR	NR	Pseudobatos productus	ENP, ECP	Ocean Park Pier, California, USA	Alexander (1953)	–
A. robertsoni Campbell & Beveridge, 2002	SAM AHC 28197	SAM AHC 22590, 22591, 22592, 22667, 22714	Trygonorrhina fasciata	WSP	Middleton, South Australia	Campbell and Beveridge (2002)	3§
A. robertsoni*†	NR	SAM AHC 28257	Pristiophorus cirratus	EIO, WSP	Port Stanvac, South Australia	Campbell and Beveridge (2002)	–
A. robertsoni*†	NR	NR	Aptychotrema vincentiana	EIO	North Haven, South Australia	Campbell and Beveridge (2002)	–
A. robertsoni*†	NR	NR	Aptychotrema vincentiana	EIO	Goolwa, South Australia	Campbell and Beveridge (2002)	–
A. robertsoni*†	NR	NR	Dentiraja cerva (Whitley, 1939)	EIO, WSP	Port Stanvac, South Australia	Campbell and Beveridge (2002)	–
A. robertsoni*†	NR	NR	Dentiraja cerva	EIO, WSP	Holdfast Bay, South Australia	Campbell and Beveridge (2002)	–
A. robertsoni*†	NR	SAM AHC 28260	Urolophus bucculentus Macleay, 1884	EIO, WSP	Rapid Head, South Australia	Campbell and Beveridge (2002)	–
A. robertsoni*†	NR	SAM AHC 22699	Urolophus expansus	EIO	Holdfast Bay, South Australia	Campbell and Beveridge (2002)	–
A. robertsoni*†	NR	SAM AHC 28256	Urolophus lobatus	EIO	Esperance, Western Australia	Campbell and Beveridge (2002)	–
A. robertsoni†	NR	NR	Trygonorrhina fasciata	WSP	Outer Harbour, South Australia	Campbell and Beveridge (2002)	–
A. robertsoni†	NR	NR	Trygonorrhina fasciata	WSP	North Haven, South Australia	Campbell and Beveridge (2002)	–
A. robertsoni†	NR	NR	Trygonorrhina fasciata	WSP	Port Stanvac, South Australia	Campbell and Beveridge (2002)	–
A. robertsoni†	NR	NR	Trygonorrhina fasciata	WSP	Goolwa, South Australia	Campbell and Beveridge (2002)	–
A. robertsoni†	NR	NR	Trygonorrhina fasciata	WSP	Port Vincent, South Australia	Campbell and Beveridge (2002)	–
A. robertsoni†	NR	NR	Trygonorrhina fasciata	WSP	Queenscliff, Victoria, Australia	Campbell and Beveridge (2002)	–
A. robustum Alexander, 1953	USNPC 47856	USNPC 47857	Pseudobatos productus	ENP, ECP	Long Beach Harbor, California, USA	Alexander (1953)	4‡
A. robustum*†	NR	NR	Pseudobatos planiceps	ECP, ESP	Trujillo, Peru	Escalante-A. (1986)	–
A. rodmani Fyler, Caira & Jensen, 2009	QM G231354	QM G231355–G231357; USNPC 101961–101963; LRP 4333–4335; cross sections QM G231359 G231358); cross sections LRP 4564–4569, 4563), longitudinal sections 4560–4562, 4559, SEM LRP 4336–4339, hologenophores LRP 4340, 4341	Urogymnus acanthobothrium	WSP, WCP	Arafura Sea, east of Wessel Islands, Northern Territory, Australia.	Fyler et al. (2009), Caira and Jensen (2017)	6¶
A. rohdei Campbell & Beveridge, 2002	SAM AHC 28233	SAM AHC 28234	Urolophus lobatus	EIO	Esperance, Western Australia	Campbell and Beveridge (2002)	1§
A. romanowi Fyler, Caira & Jensen, 2009	QM G231360	QM G231361–231363; USNPC 101964–101966; LRP 4342–4344; cross sections QM G231365, G231364); cross sections LRP 4351–4356, SEM LRP 4345–4348, hologenophores LRP 4350, 4349.	Urogymnus acanthobothrium	WSP, WCP	Arafura Sea, east of Wessel Islands, Northern Territory, Australia.	Fyler et al. (2009), Caira and Jensen (2017)	1¶
A. rotundum Subhapradha, 1955	NR	NR	Rhynchobatus djiddensis	WIO, NIO	Madras Coast, India	Subhapradha (1955)	4¶
A. royi Caira & Burge, 2001	CNHE 4173	CNHE 4174; LRP 2104; USNPC 90842	Diplobatis ommata	ECP	Punta Arena, Gulf of California, Mexico	Caira and Burge (2001)	1¶
A. royi†	NR	NR	Diplobatis ommata	ECP	Loreto, Gulfo of California, Mexico	Caira and Burge (2001)	–
A. rubrum Bilqees, 1980	NR	SPUK 2002 (syntype)	Mustelus manazo	NIO, WCP, WNP	Karachi Coast, Pakistan	Bilqees (1980)	6§
A. saliki Fyler & Caira, 2006	MZUM (P) 149	USNPC 96418–96419; LRP 3836-3843 (including cross sections and SEM specimens); MZUM (P) 150; IPMB 77.14.07	Urogymnus polylepis	NIO, WCP	Off Kampung Abai, Kinabatangan River, Sabah, Malaysia	Fyler and Caira (2006)	1§
A. santarosaliense Caira & Zahner, 2001	CNHE 4177	CNHE 4178; USNPC 90844; LRP 2107	Heterodontus mexicanus Taylor & Castro-Aguirre, 1972	ECP, ESP	Santa Rosalia, Gulf of California, Mexico	Caira and Zahner (2001)	3¶
A. satyanarayanaraoi Sanaka, Vijaya Lakshmi & Hanumantha Rao, 1993	DZAUW	NR	Glaucostegus granulatus (Cuvier, 1829)	NIO	Waltair coast, India	Sanaka et al. (1993)	4§
A. schalli Vardo-Zalik & Campbell, 2011	USNPC 103820	USNPC 103821–103826	Mustelus canis	WNA, WCA, WSA	Gulf of Mexico	Vardo-Zalik and Campbell (2011)	1¶
A. schalli*	NR	NR	Mustelus norrisi Springer, 1939	WNA, WCA, WSA	Gulf of Mexico	Vardo-Zalik and Campbell (2011)	–
A. semnovesiculum Verma, 1928	ZIMC	NR	Pastinachus sephen	NIO	Allahabad (Ganges and Jumna), India	Verma (1928)	2§
A. semnovesiculum†	NR	NR	Pastinachus sephen**	NIO	Fog Bay, Timor Sea, North Australia	Campbell and Beveridge (2002)	–
A. semnovesiculum†	NR	NR	Pastinachus sephen**	NIO	Nickol Bay, Western Australia	Campbell and Beveridge (2002)	–
A. septentrionale Baer & Euzet, 1962	NR	NR	Dipturus batis	ENA	Atlantic, Nort Sea	Baer and Euzet (1962), Baer (1948), Euzet (1959)	3§
A. septentrionale*	NR	NR	Dipturus oxyrinchus	ENA, MED, ECA	Atlantic, Nort Sea	Williams (1969)	–
A. sinaloaensis Zaragoza-Tapia, Pulido-Flores & Monks, 2020	CNHE 11257	CNHE 11258; HWML 216262	Hypanus longus	ECP	La Puntilla, Mazatlán, Sinaloa, Mexico	Zaragoza-Tapia et al. (2020)	2¶
A. soberoni Ghoshroy & Caira, 2001	CNHE 4040	CNHE 4041–4042; HWML 15548; LRP 2057–2059; USNPC 90462	Hypanus dipterurus	ECP	Puertecitos, Gulf of California, Mexico	Ghoshroy and Caira (2001)	6‡
A. soberoni†	NR	NR	Hypanus dipterurus	ECP	Bahía de Los Angeles, Gulf of California, Mexico	Ghoshroy and Caira (2001)	–
A. soniae Zaragoza-Tapia, Pulido-Flores, Violante-Gonzalez & Monks, 2019	CNHE 11136	CNHE 11137; HWML 139978; CHE P00081	Narcine entemedor	ECP	Bahía de Acapulco, Playa Las Hamacas, Guerrero, Mexico	Zaragoza-Tapia et al. (2019)	2¶
A. southwelli Subhapradha, 1955	NR	NR	Rhinobatos schlegelii** Müller & Henle, 1841	WNP	Madras Coast, India	Subhapradha (1955)	1§
A. sphaera Maleki, Malek & Palm, 2013	ZUTC 1298	ZUTC 1299–1307), SEM vouchers ZUTC 1308–1309; IPCAS C–641; ZMB E7560	Pastinachus cf. sephen**	NIO	Persian Gulf, Iran	Maleki et al. (2013)	2¶
A. stefaniae Franzese & Ivanov, 2018	MACN-Pa 624	MACN-Pa 625/1–6, 626/1–3, 627/1, 628/1–2; IPCAS C-786; LRP 9403–9410	Discopyge tschudii Heckel, 1846	ESP, WSA	Coastal waters off Mar Chiquita City, Buenos Aires Province	Franzese and Ivanov (2018)	1¶
A. stefaniae†	NR	NR	Discopyge tschudii	ESP, WSA	Coastal waters off Villa Gesell, Argentina	Franzese and Ivanov (2018)	–
A. stefaniae†	NR	NR	Discopyge tschudii	ESP, WSA	Off San Clemente del Tuyú, Argentina	Franzese and Ivanov (2018)	–
A. stefaniae†	NR	NR	Discopyge tschudii	ESP, WSA	Off Camarones, Argentina	Franzese and Ivanov (2018)	–
A. stevensi Campbell & Beveridge, 2002	SAM AHC 28198	SAM AHC 28199	Trygonorrhina fasciata	WSP	Marion Bay, South Australia	Campbell and Beveridge (2002)	2§
A. stevensi†	NR	NR	Trygonorrhina fasciata	WSP	Goolwa, South Australia	Campbell and Beveridge (2002)	–
A. stevensi†	NR	NR	Trygonorrhina fasciata	WSP	Coorong, Australia	Campbell and Beveridge (2002)	–
A. tasajerasi Brooks, 1977	USNPC 73961	USNPC 73962; HWML 20261	Styracura schmardae	WCA	Caribbean Sea, La Cienaga, Magdalena, Colombia	Brooks (1977)	2‡
A. tasajerasi*†	NR	NR	Hypanus guttatus (Bloch & Schneider, 1801)	WSA, WCA	Lake Maracaibo, Venezuela	Mayes and Brooks (1981)	–
A. terezae Rego & Dias, 1976	CHIOC 31.215c	CHIO 10.847, 10.994, 31.412a-b, 31.215a-b	Potamotrygon motoro	WSA, WCA	Rio Salobra, Mato Grosso, Brazil	Rêgo and Luna Dias (1976)	4‡
A. tetabuanense Reyda & Caira, 2006	MZUM (P) 184(h)	USNPC 97470–97471; LRP 3869–3873 (including cross sections and SEM specimens); MZUM (P) 185(p)–186(p); IPMB 77.08.18	Pateobatis uarnacoides	NIO, WCP	Off Kampung Tetabuan, Sabah, Malaysia	Reyda and Caira (2006)	2¶
A. thomasae Campbell & Beveridge, 2002	SAM AHC 28201	SAM AHC 22676	Aptychotrema vincentiana	EIO	Musgrave Shoal, South Australia	Campbell and Beveridge (2002)	2§
A. thomasae†	NR	NR	Aptychotrema vincentiana	EIO	Cowell, Australia	Campbell and Beveridge (2002)	–
A. tortum (Linton, 1916) Baer & Euzet, 1962	NR	NR	Aetobatus narinari	WSA, WCA, WNA, ECA	Woods Hole, Massachusetts, USA	Linton (1916)	3‡
A. tortum†	NR	NR	Aetobatus narinari	WSA, WCA, WNA, ECA	Caimare Chico, Gulf of Venezuela	Mayes and Brooks (1981)	–
A. tortum†	NR	USNPC 70494	Aetobatus narinari	WSA, WCA, WNA, ECA	Cape Haze Marine Laboratory, Sarasota, Florida.	Campbell (1970)	–
A. triacis Yamaguti, 1952	NR	NR	Triakis scyllium Müller & Henle, 1839	WNP	Hamazima, Mie, Japan	Yamaguti (1952)	4¶
A. tripartitum Williams, 1969	NR	NR	Raja microocellata Montagu, 1818	ENA, ECA	English Channel, Plymouth	Williams (1969)	2§
A. tsingtaoensis Tseng, 1933	NR	NR	Hemitrygon akajei	WNP	China	Tseng (1933)	-
A. ulmeri Vardo-Zalik & Campbell, 2011	USNPC 103830	USNPC 103831–103837, 103839, 103842, 103846	Raja texana	WCA	Gulf of Mexico	Vardo-Zalik and Campbell (2011)	1¶
A. unilateralis Alexander, 1953	USNPC 47855	NR	Myliobatis californicus	ENP, ECP	Long Beach Harbor, California, USA	Alexander (1953)	7(2)‡
A. urogymni (Hornell, 1912) Southwell, 1925	NR	NR	Urogymnus asperrimus (Bloch & Schneider, 1801)	ECA, WIO, NIO, EIO, WSP, WCP, WNP	Gulf of Mannar, India	Hornell (1912), Southwell (1925)	?¶
A. urolophi Schmidt, 1973	USNPC 72284	USNPC 72284	Trygonoptera testacea Müller & Henle, 1841	WSP	Glenelg Beach near Adelaide, South Australia	Schmidt (1973)	1§
A. urolophi*†	NR	NR	Urolophus paucimaculatus	EIO, WSP	Devonport, Tasmania	Campbell and Beveridge (2002)	–
A. urotrygoni Brooks & Mayes, 1980	USNPC 75162	USNPC 75163; HWML 20917	Urobatis venezuelae Schultz, 1949	WCA	Cartagena, Colombia	Brooks and Mayes (1980)	2‡
A. urotrygoni*†	NR	NR	Hypanus guttatus	WSA, WCA	Lake Maracaibo, Venezuela	Mayes and Brooks (1981)	–
A. urotrygoni*†	NR	NR	Hypanus guttatus	WSA, WCA	Isla Margarita, Venezuela	Mayes and Brooks (1981)	–
A. vargasi Marques, Brooks & Monks, 1995	MNHG 20011	MNHG 20012–20013; HWML 38545	Hypanus longus	ECP	Punta Morales, Puntarenas Province, Costa Rica	Marques et al. (1995)	2‡
A. vidali Zaragoza-Tapia, Pulido-Flores, Violante-Gonzalez & Monks, 2019	CNHE 11134	CNHE 11135; HWML 139979- 139981; CHE P00082	Narcine entemedor	ECP	Bahía de Acapulco, Playa Las Hamacas, Guerrero, Mexico	Zaragoza-Tapia et al. (2019)	6¶
A. walkeri Campbell & Beveridge, 2002	SAM AHC 28219	SAM AHC 28220	Pastinachus sephen**	NIO	Nickol Bay, Western Australia	Campbell and Beveridge (2002)	2§
A. waltairensis Uma Maheswari, Sanaka, Vijaya Lakshmi & Hanumantha Rao, 1987	NR	NR	Himantura uarnak	WIO, NIO, EIO, WCP	Waltair coast, India	Maheswari et al. (1987)	3§
A. wedli Robinson, 1959	NR	DMNZ 194b,c,d, 195–197 (syntype)	Zearaja nasuta (Müller & Henle, 1841)	WSP	Petone Beach, New Zealand	Robinson (1959)	4§
A. wedli†	NR	NR	Zearaja nasuta	WSP	PortobeIlo, Otago Harbour, New Zealand	Robinson (1959)	–
A. wedli†	NR	NR	Zearaja nasuta	WSP	South Island, off Lyttelton, New Zealand	Campbell and Beveridge (2002)	–
A. westi Vardo-Zalik & Campbell, 2011	USNPC 103841	USNPC 103838, 103840, 103843–103845, 103847	Raja texana	WCA	Gulf of Mexico	Vardo-Zalik and Campbell (2011)	1¶
A. woodsholei Baer, 1948	NR	MNHG 40028 (syntype)	Bathytoshia centroura	WSA, WCA, WNA	Woods Hole, Massachusetts, USA	Baer (1948), Vardo-Zalik and Campbell (2011)	2(7)‡
A. woodsholei†	NR	NR	Bathytoshia centroura	WSA, WCA, WNA	Western North Atlantic	Goldstein (1964)	–
A. xiamenensis Yang & Lin, 1994	NR	NR	Rhynchobatus djiddensis**	WIO, NIO	Xiamen, South Fujian, China	Yang (1994)	5§
A. zainali Fyler & Caira, 2006	MZUM (P) 151	USNPC 96420–96422; LRP 3844-3849 (including cross sections and SEM specimens); MZUM (P) 152–153; IPMB 77.14.08	Urogymnus polylepis	NIO, WCP	Off Kampung Abai, Kinabatangan River, Sabah, Malaysia	Fyler and Caira (2006)	1§
A. zapterycum Ostrowski de Nuñez, 1971	MACN-Pa 214/1	NR	Zapteryx brevirostris (Müller & Henle, 1841)	WSA	Mar del Plata, Buenos Aires, Argentina	Ostrowski de Núñez (1971)	2‡
A. zapterycum†	NR	MACN-Pa 214/1-2, 214/4–5, 629/1, 630/1–3, 631/1–4, 632/1–4; IPCAS C-787; LRP 9411–9417	Zapteryx brevirostris	WSA	Coastal waters off Villa Gessel, Argentina	Franzese and Ivanov (2018)	–
A. zapterycum†	NR	NR	Zapteryx brevirostris	WSA	La Lucila del Mar, Argentina	Franzese and Ivanov (2018)	–
A. zapterycum†	NR	NR	Zapteryx brevirostris	WSA	Puerto Quequén, Argentina	Franzese and Ivanov (2018)	–
A. zapterycum†	NR	NR	Zapteryx brevirostris	WSA	Puerto Pirámides, Argentina	Franzese and Ivanov (2018)	–
A. zimmeri Fyler, Caira & Jensen, 2009	QM G231366	QM G231367–G231369; USNPC 101967–101969; LRP 4357–5358; cross sections QM G231371, G231370); cross sections LRP 4364–4366, SEM LRP 4359–4361, hologenophores LRP 4363, 4362	Urogymnus acanthobothrium	WSP, WCP	Arafura Sea, east of Wessel Islands, Northern Territory, Australia.	Fyler et al. (2009), Caira and Jensen (2017)	1¶
A. zschokkei Baer, 1948	MHNG 88/39	NR	Torpille (common name)**	?	Naples, Italy	Baer (1948)	6§
A. zschokkei*†	NR	NR	Torpedo marmorata	ENA, MED, ECA, ESA	Adriatic Sea, Mediterranean Sea	Goldstein (1967)	–
A. zschokkei*†	NR	NR	Torpedo torpedo	ENA, MED, ECA	Sète, France	Euzet (1959)	–
A. zschokkei*†	NR	NR	Torpedo torpedo	ENA, MED, ECA	Adriatic Sea, Mediterranean Sea	Goldstein (1967)	–
A. zugeinensis Yang & Lin, 1994	NR	NR	Telatrygon zugei	WNP	Xiamen, South Fujian, China	Yang and Lin (1994)	3
335
